# Supplementary material for: Age-dependent changes in mean and variance of gene expression across tissues in a twin cohort
Source: Hum Mol Genet. 2017 Dec 8;27(4):732–41. doi: 10.1093/hmg/ddx424 (PMC5886097; doi:10.1093/hmg/ddx424)
Supplement: Supplementary File 1 [file supplementary_file4_ddx424.xls]

## Sheet: Fat
Gene	GeneName	Chr	Strand	TSS	Type	Status	Exon	TotalVarAge	HalfGenetics	TotalCommonEnv	TotalUniqEnv	PropAge	Heritability	PropCommonEnv	PropUniqEnv
ENSG00000000003.9	TSPAN6	chrX	-	99894988	protein_coding	KNOWN	ENSG00000000003.9_99883667_99884983	0.027761	1.22522e-16	0.11081	0.673989	0.0341648	3.0157e-16	0.11081	0.829463
ENSG00000000003.9	TSPAN6	chrX	-	99894988	protein_coding	KNOWN	ENSG00000000003.9_99885756_99885863	0.00407424	0	0.0323041	0.691733	0.00559563	0	0.0323041	0.950037
ENSG00000000003.9	TSPAN6	chrX	-	99894988	protein_coding	KNOWN	ENSG00000000003.9_99887482_99887565	9.36989e-06	0.126889	0.0571907	0.589443	1.21131e-05	0.328076	-0.106847	0.762015
ENSG00000000003.9	TSPAN6	chrX	-	99894988	protein_coding	KNOWN	ENSG00000000003.9_99888402_99888536	0.00295535	0.102631	0.0316369	0.45323	0.00500522	0.347635	-0.142181	0.767597
ENSG00000000003.9	TSPAN6	chrX	-	99894988	protein_coding	KNOWN	ENSG00000000003.9_99888928_99889026	0.000917773	1.36146e-14	0.084165	0.695945	0.00117508	3.48633e-14	0.084165	0.891063
ENSG00000000003.9	TSPAN6	chrX	-	99894988	protein_coding	KNOWN	ENSG00000000003.9_99890175_99890249	0.000637845	0	0.0648394	0.827322	0.000714433	0	0.0648394	0.926661
ENSG00000000003.9	TSPAN6	chrX	-	99894988	protein_coding	KNOWN	ENSG00000000003.9_99890555_99890743	0.00573165	2.33496e-14	0.0442732	0.777002	0.00693059	5.64677e-14	0.0442732	0.939535
ENSG00000000003.9	TSPAN6	chrX	-	99894988	protein_coding	KNOWN	ENSG00000000003.9_99891188_99892101	0.00992319	0	0.114298	0.772408	0.0110672	0	0.114298	0.861457
ENSG00000000005.5	TNMD	chrX	+	99839799	protein_coding	KNOWN	ENSG00000000005.5_99839799_99840063	0.0482615	0.282349	0.252384	0.631328	0.0397436	0.465031	0.0198686	0.519901
ENSG00000000005.5	TNMD	chrX	+	99839799	protein_coding	KNOWN	ENSG00000000005.5_99840228_99840359	0.0468815	0.271663	0.300198	0.567844	0.0395095	0.457889	0.0712534	0.478553
ENSG00000000005.5	TNMD	chrX	+	99839799	protein_coding	KNOWN	ENSG00000000005.5_99848621_99849032	0.00261789	0.269668	0.340176	0.380526	0.00263638	0.543143	0.0686047	0.383213
ENSG00000000005.5	TNMD	chrX	+	99839799	protein_coding	KNOWN	ENSG00000000005.5_99849258_99849359	0.0019168	0.320039	0.31465	0.35497	0.00193308	0.645516	-0.00810817	0.357985
ENSG00000000005.5	TNMD	chrX	+	99839799	protein_coding	KNOWN	ENSG00000000005.5_99852501_99852654	0.00237973	0.264449	0.347005	0.36392	0.00243388	0.540932	0.0765393	0.3722
ENSG00000000005.5	TNMD	chrX	+	99839799	protein_coding	KNOWN	ENSG00000000005.5_99854013_99854179	0.00270459	0.253345	0.367547	0.351352	0.00277408	0.519709	0.107692	0.36038
ENSG00000000005.5	TNMD	chrX	+	99839799	protein_coding	KNOWN	ENSG00000000005.5_99854505_99854882	0.00275039	0.203145	0.377673	0.381705	0.00284934	0.420907	0.16722	0.395437
ENSG00000000419.7	DPM1	chr20	-	49575092	protein_coding	KNOWN	ENSG00000000419.7_49551404_49551773	0.000118752	0.0572869	0.0550291	0.683248	0.000149245	0.143994	-0.016968	0.858694
ENSG00000000419.7	DPM1	chr20	-	49575092	protein_coding	KNOWN	ENSG00000000419.7_49552685_49552799	1.41123e-05	0.0259389	0	0.734378	1.85607e-05	0.0682305	-0.0341153	0.965866
ENSG00000000419.7	DPM1	chr20	-	49575092	protein_coding	KNOWN	ENSG00000000419.7_49557402_49557492	0.00106021	0.0165517	0	0.860259	0.0012077	0.0377089	-0.0188544	0.979938
ENSG00000000419.7	DPM1	chr20	-	49575092	protein_coding	KNOWN	ENSG00000000419.7_49558568_49558663	0.000976831	1.40932e-13	0.0366951	0.833457	0.00112134	3.23561e-13	0.0366951	0.956755
ENSG00000000419.7	DPM1	chr20	-	49575092	protein_coding	KNOWN	ENSG00000000419.7_49562384_49562460	0.000551073	4.80576e-14	0.136965	0.749418	0.000621323	1.08368e-13	0.136965	0.844953
ENSG00000000419.7	DPM1	chr20	-	49575092	protein_coding	KNOWN	ENSG00000000419.7_49571723_49571822	0.000485835	0.0633868	0.0562321	0.768862	0.000546516	0.142608	-0.0150719	0.864894
ENSG00000000419.7	DPM1	chr20	-	49575092	protein_coding	KNOWN	ENSG00000000419.7_49574900_49575092	0.000385795	3.34305e-14	0.0579589	0.706843	0.000504184	8.73787e-14	0.0579589	0.923751
ENSG00000000457.8	SCYL3	chr1	-	169863408	protein_coding	KNOWN	ENSG00000000457.8_169821804_169822913	0.000538607	1.56432e-14	0.146527	0.717009	0.000623334	3.62079e-14	0.146527	0.8298
ENSG00000000457.8	SCYL3	chr1	-	169863408	protein_coding	KNOWN	ENSG00000000457.8_169823411_169824105	0.000281385	0.204823	0.0691571	0.544853	0.000343524	0.500108	-0.180897	0.665173
ENSG00000000457.8	SCYL3	chr1	-	169863408	protein_coding	KNOWN	ENSG00000000457.8_169828182_169828353	0.00186356	0.122071	0.0458776	0.749577	0.00202695	0.265549	-0.0868967	0.815299
ENSG00000000457.8	SCYL3	chr1	-	169863408	protein_coding	KNOWN	ENSG00000000457.8_169831754_169831938	2.2165e-05	0.0839747	0.0491561	0.841432	2.2743e-05	0.172329	-0.0370085	0.863375
ENSG00000000457.8	SCYL3	chr1	-	169863408	protein_coding	KNOWN	ENSG00000000457.8_169833510_169833649	0.00018013	0.248367	0	0.958818	0.000149193	0.41142	-0.20571	0.794141
ENSG00000000457.8	SCYL3	chr1	-	169863408	protein_coding	KNOWN	ENSG00000000457.8_169838069_169838269	0.00277335	0	0.0945991	1.0416	0.00243496	0	0.0945991	0.914508
ENSG00000000457.8	SCYL3	chr1	-	169863408	protein_coding	KNOWN	ENSG00000000457.8_169839396_169839498	0.000779637	0.0367858	0.118899	1.03109	0.000656509	0.0619524	0.0879233	0.868246
ENSG00000000457.8	SCYL3	chr1	-	169863408	protein_coding	KNOWN	ENSG00000000457.8_169845119_169845232	0.000554901	0	8.07028e-15	1.20393	0.000460694	0	8.07028e-15	0.999539
ENSG00000000457.8	SCYL3	chr1	-	169863408	protein_coding	KNOWN	ENSG00000000457.8_169847775_169847960	2.60466e-05	0	0.0329036	0.974583	2.58524e-05	0	0.0329036	0.967316
ENSG00000000457.8	SCYL3	chr1	-	169863408	protein_coding	KNOWN	ENSG00000000457.8_169857817_169858031	5.6826e-05	9.1442e-13	0.0992215	0.827457	6.13184e-05	1.97342e-12	0.0992215	0.892873
ENSG00000000460.11	C1orf112	chr1	+	169631245	protein_coding	KNOWN	ENSG00000000460.11_169806068_169806253	0.000437917	0	3.23011e-16	1.23605	0.000354163	0	3.23011e-16	0.999646
ENSG00000000460.11	C1orf112	chr1	+	169631245	protein_coding	KNOWN	ENSG00000000460.11_169819406_169819486	4.66848e-05	0.201026	0.000634874	1.14693	3.46163e-05	0.298117	-0.148424	0.850436
ENSG00000000460.11	C1orf112	chr1	+	169631245	protein_coding	KNOWN	ENSG00000000460.11_169820958_169821077	0.00186969	0.0638958	3.20885e-14	0.949496	0.00184159	0.125871	-0.0629353	0.935223
ENSG00000000460.11	C1orf112	chr1	+	169631245	protein_coding	KNOWN	ENSG00000000460.11_169821931_169823221	0.000256232	0	0.151948	0.721385	0.00029331	0	0.151948	0.825772
ENSG00000000938.7	FGR	chr1	-	27961788	protein_coding	KNOWN	ENSG00000000938.7_27938575_27939633	0.00512046	0.105208	0.216875	0.623168	0.00538785	0.221404	0.106173	0.65571
ENSG00000000938.7	FGR	chr1	-	27961788	protein_coding	KNOWN	ENSG00000000938.7_27939730_27939861	0.00883336	0.177188	0.124793	0.666474	0.00903863	0.362612	-0.0565132	0.681962
ENSG00000000938.7	FGR	chr1	-	27961788	protein_coding	KNOWN	ENSG00000000938.7_27940941_27941094	0.00460671	0.0405713	0.0956018	0.799062	0.00490158	0.0863364	0.0524336	0.850209
ENSG00000000938.7	FGR	chr1	-	27961788	protein_coding	KNOWN	ENSG00000000938.7_27941361_27941437	0.00122025	0.0267291	0.0968698	0.964595	0.0011201	0.0490706	0.0723346	0.885425
ENSG00000000938.7	FGR	chr1	-	27961788	protein_coding	KNOWN	ENSG00000000938.7_27941945_27942174	0.00432276	0	0.163495	0.735055	0.00478779	0	0.163495	0.814129
ENSG00000000938.7	FGR	chr1	-	27961788	protein_coding	KNOWN	ENSG00000000938.7_27942200_27942355	0.00147547	0.0915648	0.0946815	0.721295	0.00162315	0.201459	-0.00604796	0.793489
ENSG00000000938.7	FGR	chr1	-	27961788	protein_coding	KNOWN	ENSG00000000938.7_27943368_27943517	0.00314355	0.0301178	0.186427	0.763308	0.00319793	0.0612775	0.155789	0.776511
ENSG00000000938.7	FGR	chr1	-	27961788	protein_coding	KNOWN	ENSG00000000938.7_27943704_27943807	0.00176939	1.26735e-13	0.203545	0.805444	0.00175056	2.50773e-13	0.203545	0.796871
ENSG00000000938.7	FGR	chr1	-	27961788	protein_coding	KNOWN	ENSG00000000938.7_27948070_27948168	0.000832213	0.0766635	0.107293	0.874217	0.000785844	0.144784	0.0349013	0.825507
ENSG00000000938.7	FGR	chr1	-	27961788	protein_coding	KNOWN	ENSG00000000938.7_27949553_27949655	1.43405e-06	0	0.176912	0.970005	1.25035e-06	0	0.176912	0.845749
ENSG00000000938.7	FGR	chr1	-	27961788	protein_coding	KNOWN	ENSG00000000938.7_27949895_27950573	0.00433777	0.0840123	0.176386	0.696704	0.00451174	0.174764	0.0890044	0.724646
ENSG00000000971.10	CFH	chr1	+	196621008	protein_coding	KNOWN	ENSG00000000971.10_196621008_196621305	2.31504e-05	0.157681	0.249577	0.503549	2.54168e-05	0.346237	0.0764586	0.552846
ENSG00000000971.10	CFH	chr1	+	196621008	protein_coding	KNOWN	ENSG00000000971.10_196642108_196642537	2.9183e-07	0.208822	0.282277	0.44675	3.1117e-07	0.445322	0.0596157	0.476356
ENSG00000000971.10	CFH	chr1	+	196621008	protein_coding	KNOWN	ENSG00000000971.10_196642987_196643092	6.62725e-06	0.212185	0.261506	0.465465	7.05655e-06	0.45186	0.0355755	0.495617
ENSG00000000971.10	CFH	chr1	+	196621008	protein_coding	KNOWN	ENSG00000000971.10_196645119_196645195	0.000101643	0.233887	0.249353	0.459144	0.000107846	0.49632	0.00119253	0.487163
ENSG00000000971.10	CFH	chr1	+	196621008	protein_coding	KNOWN	ENSG00000000971.10_196646118_196648923	0.000108382	0.284466	0.288644	0.366705	0.00011531	0.605297	-0.0140043	0.390143
ENSG00000000971.10	CFH	chr1	+	196621008	protein_coding	KNOWN	ENSG00000000971.10_196654194_196654367	0.000187508	0.316	0.307807	0.358376	0.000190873	0.643342	-0.0138637	0.364807
ENSG00000000971.10	CFH	chr1	+	196621008	protein_coding	KNOWN	ENSG00000000971.10_196658550_196658744	2.13559e-05	0.282738	0.295578	0.394174	2.19595e-05	0.581459	0.00484796	0.405316
ENSG00000000971.10	CFH	chr1	+	196621008	protein_coding	KNOWN	ENSG00000000971.10_196659193_196659369	2.23147e-05	0.271925	0.279548	0.434685	2.26274e-05	0.551472	0.00381237	0.440776
ENSG00000000971.10	CFH	chr1	+	196621008	protein_coding	KNOWN	ENSG00000000971.10_196670448_196670695	0.000103654	0.117548	0.231181	0.553003	0.000114937	0.260686	0.100838	0.613197
ENSG00000000971.10	CFH	chr1	+	196621008	protein_coding	KNOWN	ENSG00000000971.10_196682865_196683047	0.000178702	0.0749088	0.173063	0.656507	0.000197536	0.165607	0.0902601	0.725696
ENSG00000000971.10	CFH	chr1	+	196621008	protein_coding	KNOWN	ENSG00000000971.10_196684723_196684899	2.86381e-05	0.0314127	0.224907	0.653579	3.1473e-05	0.0690445	0.190384	0.718276
ENSG00000000971.10	CFH	chr1	+	196621008	protein_coding	KNOWN	ENSG00000000971.10_196694251_196694427	7.13124e-05	0.0299676	0.27679	0.618043	7.71051e-05	0.0648037	0.244388	0.668247
ENSG00000000971.10	CFH	chr1	+	196621008	protein_coding	KNOWN	ENSG00000000971.10_196695600_196695782	5.11718e-06	0.136792	0.242014	0.520343	5.6911e-06	0.304268	0.08988	0.578703
ENSG00000000971.10	CFH	chr1	+	196621008	protein_coding	KNOWN	ENSG00000000971.10_196695891_196696070	7.61278e-05	0.173721	0.208401	0.526477	8.37789e-05	0.382361	0.0172209	0.57939
ENSG00000000971.10	CFH	chr1	+	196621008	protein_coding	KNOWN	ENSG00000000971.10_196697476_196697652	0.000695795	0.215174	0.194768	0.507973	0.000757443	0.468477	-0.0394709	0.55298
ENSG00000000971.10	CFH	chr1	+	196621008	protein_coding	KNOWN	ENSG00000000971.10_196705954_196706136	0.000772324	0.171983	0.237304	0.526042	0.000825043	0.367445	0.0535809	0.56195
ENSG00000000971.10	CFH	chr1	+	196621008	protein_coding	KNOWN	ENSG00000000971.10_196706605_196706790	0.00203469	0.153877	0.280357	0.500896	0.00217111	0.328389	0.116163	0.53448
ENSG00000000971.10	CFH	chr1	+	196621008	protein_coding	KNOWN	ENSG00000000971.10_196709749_196711181	0.00380022	0.218762	0.277598	0.456222	0.00397354	0.457478	0.0488584	0.477029
ENSG00000000971.10	CFH	chr1	+	196621008	protein_coding	KNOWN	ENSG00000000971.10_196712582_196712758	0.0026183	0.282723	0.206377	0.421593	0.00286682	0.619115	-0.10318	0.461609
ENSG00000000971.10	CFH	chr1	+	196621008	protein_coding	KNOWN	ENSG00000000971.10_196714947_196715129	0.000329738	0.0933977	0.159322	0.826949	0.000305314	0.172959	0.0728429	0.765694
ENSG00000000971.10	CFH	chr1	+	196621008	protein_coding	KNOWN	ENSG00000000971.10_196716241_196716634	0.00473602	0.126845	0.190483	0.538598	0.00550276	0.294761	0.0431029	0.625795
ENSG00000001036.8	FUCA2	chr6	-	143832827	protein_coding	KNOWN	ENSG00000001036.8_143816614_143816984	0.000872762	0.0399914	0.130463	0.737024	0.000960821	0.0880529	0.0864362	0.811387
ENSG00000001036.8	FUCA2	chr6	-	143832827	protein_coding	KNOWN	ENSG00000001036.8_143817763_143818634	0.00180855	0	0.193134	0.782751	0.00184981	0	0.193134	0.80061
ENSG00000001036.8	FUCA2	chr6	-	143832827	protein_coding	KNOWN	ENSG00000001036.8_143823069_143823259	5.33871e-09	0.145592	0.12484	0.663978	5.71345e-09	0.311624	-0.0309716	0.710585
ENSG00000001036.8	FUCA2	chr6	-	143832827	protein_coding	KNOWN	ENSG00000001036.8_143823492_143823702	1.4199e-05	0.242037	0.103305	0.575836	1.54138e-05	0.525487	-0.159439	0.625098
ENSG00000001036.8	FUCA2	chr6	-	143832827	protein_coding	KNOWN	ENSG00000001036.8_143825050_143825389	0.00014027	0.152017	0.140356	0.606406	0.000156043	0.338222	-0.0287546	0.674594
ENSG00000001036.8	FUCA2	chr6	-	143832827	protein_coding	KNOWN	ENSG00000001036.8_143828374_143828561	0.00012261	0.117945	0.0657759	0.747161	0.000131696	0.253372	-0.06091	0.802532
ENSG00000001036.8	FUCA2	chr6	-	143832827	protein_coding	KNOWN	ENSG00000001036.8_143832548_143832827	8.72043e-05	0.0115909	0.0656626	0.670065	0.000116676	0.0310165	0.0501543	0.896521
ENSG00000001084.6	GCLC	chr6	-	53481768	protein_coding	KNOWN	ENSG00000001084.6_53362139_53363765	0.00701504	0.0979131	0.233438	0.451311	0.00888342	0.247982	0.109447	0.571513
ENSG00000001084.6	GCLC	chr6	-	53481768	protein_coding	KNOWN	ENSG00000001084.6_53364843_53366148	0.00279746	0.128672	0.166744	0.556331	0.00327362	0.301148	0.0161704	0.651026
ENSG00000001084.6	GCLC	chr6	-	53481768	protein_coding	KNOWN	ENSG00000001084.6_53370059_53370462	8.91864e-12	0.177096	0.0296984	0.633189	1.06176e-11	0.421665	-0.181134	0.753812
ENSG00000001084.6	GCLC	chr6	-	53481768	protein_coding	KNOWN	ENSG00000001084.6_53370601_53370693	0.00092691	0.0483237	0.12078	0.684951	0.00108413	0.11304	0.0642595	0.80113
ENSG00000001084.6	GCLC	chr6	-	53481768	protein_coding	KNOWN	ENSG00000001084.6_53371711_53371876	0.00355573	0.129817	0.0876695	0.626234	0.00419666	0.306434	-0.0655476	0.739114
ENSG00000001084.6	GCLC	chr6	-	53481768	protein_coding	KNOWN	ENSG00000001084.6_53372278_53372416	0.00294363	0	0.181707	0.658263	0.00349221	0	0.181707	0.780937
ENSG00000001084.6	GCLC	chr6	-	53481768	protein_coding	KNOWN	ENSG00000001084.6_53373393_53373509	0.00330429	0.0303634	0.166259	0.65353	0.00387165	0.0711538	0.130682	0.765744
ENSG00000001084.6	GCLC	chr6	-	53481768	protein_coding	KNOWN	ENSG00000001084.6_53373974_53375246	0.00284845	0.189747	0.216886	0.446013	0.0033296	0.443596	-0.00491229	0.521351
ENSG00000001084.6	GCLC	chr6	-	53481768	protein_coding	KNOWN	ENSG00000001084.6_53377787_53379135	0.000835726	0.191713	0.0176852	0.549844	0.00109953	0.504456	-0.234543	0.723405
ENSG00000001084.6	GCLC	chr6	-	53481768	protein_coding	KNOWN	ENSG00000001084.6_53379237_53379330	1.33859e-05	0.187066	0.0651707	0.57835	1.61159e-05	0.450436	-0.160047	0.696304
ENSG00000001084.6	GCLC	chr6	-	53481768	protein_coding	KNOWN	ENSG00000001084.6_53380907_53381020	0.000487088	0.203546	0.0434683	0.616605	0.00056369	0.471112	-0.192088	0.713576
ENSG00000001084.6	GCLC	chr6	-	53481768	protein_coding	KNOWN	ENSG00000001084.6_53385576_53385758	0.000318548	0.119024	0.0682017	0.659065	0.000376263	0.281178	-0.0723873	0.778476
ENSG00000001084.6	GCLC	chr6	-	53481768	protein_coding	KNOWN	ENSG00000001084.6_53387213_53387577	0.000153744	0.168887	1.03687e-13	0.697182	0.000177488	0.389939	-0.19497	0.804853
ENSG00000001084.6	GCLC	chr6	-	53481768	protein_coding	KNOWN	ENSG00000001084.6_53409294_53409927	0.00280324	0.0678885	0.0547372	0.777035	0.0031062	0.150452	-0.0204886	0.861015
ENSG00000001167.10	NFYA	chr6	+	41040684	protein_coding	KNOWN	ENSG00000001167.10_41046768_41046903	0.0034808	0.0861342	0	1.22058	0.00265671	0.131483	-0.0657417	0.931602
ENSG00000001167.10	NFYA	chr6	+	41040684	protein_coding	KNOWN	ENSG00000001167.10_41051785_41051931	0.000338142	0.00318071	0.075295	1.00989	0.000310592	0.00584314	0.0723734	0.927607
ENSG00000001167.10	NFYA	chr6	+	41040684	protein_coding	KNOWN	ENSG00000001167.10_41057318_41057449	0.000835689	0.147344	0	0.866325	0.00082374	0.290475	-0.145238	0.853939
ENSG00000001167.10	NFYA	chr6	+	41040684	protein_coding	KNOWN	ENSG00000001167.10_41057943_41058048	0.00140716	0.114137	0	0.945469	0.00132624	0.215147	-0.107573	0.8911
ENSG00000001167.10	NFYA	chr6	+	41040684	protein_coding	KNOWN	ENSG00000001167.10_41059267_41059433	0.00457086	0	0.0267704	0.872248	0.00505856	0	0.0267704	0.965315
ENSG00000001167.10	NFYA	chr6	+	41040684	protein_coding	KNOWN	ENSG00000001167.10_41060651_41060824	0.00197791	7.91788e-15	0.0904855	0.759609	0.0023213	1.8585e-14	0.0904855	0.891484
ENSG00000001167.10	NFYA	chr6	+	41040684	protein_coding	KNOWN	ENSG00000001167.10_41062135_41062236	0.00328785	0.19816	0.024951	0.801453	0.00319876	0.385581	-0.167839	0.779736
ENSG00000001167.10	NFYA	chr6	+	41040684	protein_coding	KNOWN	ENSG00000001167.10_41065096_41067715	0.000716946	0	0.198967	0.574351	0.000926244	0	0.198967	0.742022
ENSG00000001460.12	C1orf201	chr1	-	24743424	protein_coding	KNOWN	ENSG00000001460.12_24683489_24685109	0.00267527	0.0427261	0.17254	0.689538	0.00294802	0.0941644	0.125458	0.759839
ENSG00000001460.12	C1orf201	chr1	-	24743424	protein_coding	KNOWN	ENSG00000001460.12_24687341_24687531	0.00216515	0	0.00711052	0.958348	0.00223759	0	0.00711052	0.990414
ENSG00000001460.12	C1orf201	chr1	-	24743424	protein_coding	KNOWN	ENSG00000001460.12_24695194_24696329	0.00384771	0.0913067	0.0668402	0.835665	0.00385674	0.183042	-0.0246807	0.837625
ENSG00000001460.12	C1orf201	chr1	-	24743424	protein_coding	KNOWN	ENSG00000001460.12_24700192_24700300	0.000124087	0.0964135	0	0.987259	0.000114493	0.177918	-0.0889591	0.910926
ENSG00000001460.12	C1orf201	chr1	-	24743424	protein_coding	KNOWN	ENSG00000001460.12_24705763_24706313	0.00523095	0	0.00162783	0.989807	0.00524844	0	0.00162783	0.993118
ENSG00000001460.12	C1orf201	chr1	-	24743424	protein_coding	KNOWN	ENSG00000001460.12_24710357_24710493	0.010632	0	0	1.30798	0.00806303	0	0	0.991937
ENSG00000001460.12	C1orf201	chr1	-	24743424	protein_coding	KNOWN	ENSG00000001460.12_24717693_24718169	0.00969913	0.212305	0.063053	1.11304	0.0069374	0.303707	-0.0888003	0.79611
ENSG00000001460.12	C1orf201	chr1	-	24743424	protein_coding	KNOWN	ENSG00000001460.12_24727569_24727949	0.00539972	0	0.119266	0.81628	0.00573862	0	0.119266	0.86751
ENSG00000001460.12	C1orf201	chr1	-	24743424	protein_coding	KNOWN	ENSG00000001460.12_24740164_24743424	0.00401551	0	0.0508613	1.48354	0.00261015	0	0.0508613	0.964329
ENSG00000001461.11	NIPAL3	chr1	+	24742284	protein_coding	KNOWN	ENSG00000001461.11_24745781_24746618	0.00103927	0.035994	0.0758352	0.866471	0.00106119	0.0735068	0.0390818	0.88475
ENSG00000001461.11	NIPAL3	chr1	+	24742284	protein_coding	KNOWN	ENSG00000001461.11_24768545_24768716	2.42124e-05	0.108589	0.183867	1.21108	1.61034e-05	0.144442	0.111645	0.805475
ENSG00000001461.11	NIPAL3	chr1	+	24742284	protein_coding	KNOWN	ENSG00000001461.11_24782628_24782763	0.00473447	0	0.234227	1.32572	0.00302583	0	0.234227	0.847278
ENSG00000001461.11	NIPAL3	chr1	+	24742284	protein_coding	KNOWN	ENSG00000001461.11_24790516_24792868	9.10339e-05	1.74826e-14	0.0122966	0.999674	8.99491e-05	3.45486e-14	0.0122966	0.98776
ENSG00000001461.11	NIPAL3	chr1	+	24742284	protein_coding	KNOWN	ENSG00000001461.11_24795476_24799466	0.000129912	0.131563	0.201617	0.519272	0.000152375	0.308623	0.0473053	0.609059
ENSG00000001497.12	LAS1L	chrX	-	64754655	protein_coding	KNOWN	ENSG00000001497.12_64732462_64732781	0.000346708	1.1418e-13	0.0660283	0.752184	0.000423559	2.78978e-13	0.0660283	0.918912
ENSG00000001497.12	LAS1L	chrX	-	64754655	protein_coding	KNOWN	ENSG00000001497.12_64734703_64734853	7.92883e-07	1.26876e-14	0.0719491	0.722672	9.97811e-07	3.19336e-14	0.0719491	0.909454
ENSG00000001497.12	LAS1L	chrX	-	64754655	protein_coding	KNOWN	ENSG00000001497.12_64737867_64738345	8.72111e-05	0.0673503	0.0391879	0.735989	0.000103501	0.15986	-0.0407423	0.873459
ENSG00000001497.12	LAS1L	chrX	-	64754655	protein_coding	KNOWN	ENSG00000001497.12_64740309_64743587	0.000283529	0.123246	0.174841	0.622579	0.000307866	0.26765	0.0410159	0.676019
ENSG00000001497.12	LAS1L	chrX	-	64754655	protein_coding	KNOWN	ENSG00000001497.12_64743936_64744142	0.000796006	0.0635696	0.00738891	0.886245	0.000830904	0.132713	-0.0589677	0.9251
ENSG00000001497.12	LAS1L	chrX	-	64754655	protein_coding	KNOWN	ENSG00000001497.12_64744845_64744930	1.89003e-05	0	0.0760458	0.831384	2.08279e-05	0	0.0760458	0.916177
ENSG00000001497.12	LAS1L	chrX	-	64754655	protein_coding	KNOWN	ENSG00000001497.12_64748140_64748249	0.00427859	0.0479619	0	0.789961	0.00508024	0.113896	-0.0569482	0.937972
ENSG00000001497.12	LAS1L	chrX	-	64754655	protein_coding	KNOWN	ENSG00000001497.12_64749092_64749138	0.00486456	0	0	1.49582	0.00324157	0	0	0.996758
ENSG00000001497.12	LAS1L	chrX	-	64754655	protein_coding	KNOWN	ENSG00000001497.12_64749474_64749758	0.000136433	0.0527792	0.0356529	0.747616	0.000163161	0.126238	-0.0274662	0.89408
ENSG00000001497.12	LAS1L	chrX	-	64754655	protein_coding	KNOWN	ENSG00000001497.12_64751237_64751318	0.001895	0.0861994	3.47657e-14	0.86916	0.00197963	0.180097	-0.0900486	0.907972
ENSG00000001497.12	LAS1L	chrX	-	64754655	protein_coding	KNOWN	ENSG00000001497.12_64752441_64752510	0.000494553	0.0575737	0	0.92034	0.000505467	0.117688	-0.0588442	0.94065
ENSG00000001497.12	LAS1L	chrX	-	64754655	protein_coding	KNOWN	ENSG00000001497.12_64753490_64753615	0.00120705	0.12768	0.0192039	0.744566	0.0013522	0.286067	-0.12383	0.834101
ENSG00000001497.12	LAS1L	chrX	-	64754655	protein_coding	KNOWN	ENSG00000001497.12_64754360_64754655	0.000536236	0.0418531	0.00695244	0.819826	0.000616953	0.0963062	-0.0412006	0.943231
ENSG00000001561.5	ENPP4	chr6	+	46097701	protein_coding	KNOWN	ENSG00000001561.5_46097701_46097926	0.00134157	0.128337	0.0729478	1.13304	0.00100443	0.19217	-0.023137	0.848295
ENSG00000001561.5	ENPP4	chr6	+	46097701	protein_coding	KNOWN	ENSG00000001561.5_46107287_46108146	0.000123345	0.0713579	0.045284	0.620015	0.000167411	0.193702	-0.051567	0.84152
ENSG00000001561.5	ENPP4	chr6	+	46097701	protein_coding	KNOWN	ENSG00000001561.5_46108789_46108959	8.96231e-05	0	0.0922793	0.674895	0.000116809	0	0.0922793	0.879613
ENSG00000001561.5	ENPP4	chr6	+	46097701	protein_coding	KNOWN	ENSG00000001561.5_46111013_46114435	0.00537428	0.151009	0.159114	0.379907	0.00772827	0.434307	-0.058039	0.54631
ENSG00000001617.7	SEMA3F	chr3	+	50192478	protein_coding	KNOWN	ENSG00000001617.7_50192478_50193276	0.0112178	0.00801831	0.0908564	0.914427	0.0109494	0.0156528	0.08303	0.892542
ENSG00000001617.7	SEMA3F	chr3	+	50192478	protein_coding	KNOWN	ENSG00000001617.7_50197008_50197167	0.0137333	0.152446	0.0654882	0.61727	0.0161771	0.359145	-0.114084	0.727109
ENSG00000001617.7	SEMA3F	chr3	+	50192478	protein_coding	KNOWN	ENSG00000001617.7_50211226_50211389	0.00874786	0.126207	0.164142	0.605342	0.00967213	0.279084	0.0246003	0.669301
ENSG00000001617.7	SEMA3F	chr3	+	50192478	protein_coding	KNOWN	ENSG00000001617.7_50211485_50211547	0.0029055	0.0268111	0.0955391	0.816844	0.00308407	0.0569178	0.0670802	0.867046
ENSG00000001617.7	SEMA3F	chr3	+	50192478	protein_coding	KNOWN	ENSG00000001617.7_50211646_50211783	0.0023719	0.0178355	0.145036	0.754605	0.00257857	0.0387793	0.125647	0.820358
ENSG00000001617.7	SEMA3F	chr3	+	50192478	protein_coding	KNOWN	ENSG00000001617.7_50212529_50212621	0.00261514	0	0.0953132	1.37561	0.00177474	0	0.0953132	0.933542
ENSG00000001617.7	SEMA3F	chr3	+	50192478	protein_coding	KNOWN	ENSG00000001617.7_50214201_50214294	0.00416195	0.0308481	0.118454	0.816456	0.00429103	0.0636096	0.0866493	0.841776
ENSG00000001617.7	SEMA3F	chr3	+	50192478	protein_coding	KNOWN	ENSG00000001617.7_50219717_50219836	0.00338377	0	0.237897	0.716931	0.00353134	0	0.237897	0.748197
ENSG00000001617.7	SEMA3F	chr3	+	50192478	protein_coding	KNOWN	ENSG00000001617.7_50220071_50220216	0.00151284	0.086731	0.153391	0.691832	0.00162066	0.185826	0.0604784	0.741142
ENSG00000001617.7	SEMA3F	chr3	+	50192478	protein_coding	KNOWN	ENSG00000001617.7_50220337_50220451	0.00600282	0.0821952	0.0925922	0.717694	0.00668105	0.182964	0.0011101	0.798783
ENSG00000001617.7	SEMA3F	chr3	+	50192478	protein_coding	KNOWN	ENSG00000001617.7_50220619_50220688	0.00648163	0.0272651	0.190621	0.716723	0.00688735	0.0579436	0.16165	0.761587
ENSG00000001617.7	SEMA3F	chr3	+	50192478	protein_coding	KNOWN	ENSG00000001617.7_50220853_50221041	0.00763258	0	0.237811	0.702507	0.00805166	0	0.237811	0.74108
ENSG00000001617.7	SEMA3F	chr3	+	50192478	protein_coding	KNOWN	ENSG00000001617.7_50221705_50222247	0.00730027	0	0.250834	0.63397	0.0081832	0	0.250834	0.710646
ENSG00000001617.7	SEMA3F	chr3	+	50192478	protein_coding	KNOWN	ENSG00000001617.7_50222876_50222964	0.00298359	0.168627	0.0967542	0.645038	0.00326645	0.369229	-0.0878602	0.706192
ENSG00000001617.7	SEMA3F	chr3	+	50192478	protein_coding	KNOWN	ENSG00000001617.7_50223099_50223140	0.0125463	2.78629e-12	0.103978	0.849213	0.0129914	5.77028e-12	0.103978	0.879342
ENSG00000001617.7	SEMA3F	chr3	+	50192478	protein_coding	KNOWN	ENSG00000001617.7_50223322_50223479	0.00745677	0.00825089	0.190134	0.683034	0.008389	0.0185648	0.180851	0.768425
ENSG00000001617.7	SEMA3F	chr3	+	50192478	protein_coding	KNOWN	ENSG00000001617.7_50223714_50223781	0.00025109	0	0.112289	0.82083	0.000269014	0	0.112289	0.879426
ENSG00000001617.7	SEMA3F	chr3	+	50192478	protein_coding	KNOWN	ENSG00000001617.7_50224046_50224179	0.00586972	0	0.178384	0.53298	0.00818384	0	0.178384	0.743105
ENSG00000001617.7	SEMA3F	chr3	+	50192478	protein_coding	KNOWN	ENSG00000001617.7_50225138_50226508	0.00651615	0	0.218963	0.603328	0.00786208	0	0.218963	0.727948
ENSG00000001629.5	ANKIB1	chr7	+	91875548	protein_coding	KNOWN	ENSG00000001629.5_91924203_91924480	0.000807421	0	0.0570455	0.761782	0.000985098	0	0.0570455	0.929416
ENSG00000001629.5	ANKIB1	chr7	+	91875548	protein_coding	KNOWN	ENSG00000001629.5_91936673_91936970	0.00319579	0.105002	0	0.650083	0.00421452	0.276948	-0.138474	0.857312
ENSG00000001629.5	ANKIB1	chr7	+	91875548	protein_coding	KNOWN	ENSG00000001629.5_91948644_91948826	0.00142423	3.27893e-13	0.0888046	0.800856	0.00159831	7.35942e-13	0.0888046	0.898743
ENSG00000001629.5	ANKIB1	chr7	+	91875548	protein_coding	KNOWN	ENSG00000001629.5_91957097_91957214	0.00268196	0.103505	0	0.923722	0.00260407	0.200998	-0.100499	0.896897
ENSG00000001629.5	ANKIB1	chr7	+	91875548	protein_coding	KNOWN	ENSG00000001629.5_91972338_91972546	0.000774137	5.38849e-13	0.069078	0.795896	0.000894183	1.24482e-12	0.069078	0.919316
ENSG00000001629.5	ANKIB1	chr7	+	91875548	protein_coding	KNOWN	ENSG00000001629.5_91974292_91974380	2.82671e-05	4.24193e-14	0	1.1049	2.55827e-05	7.67817e-14	-3.83908e-14	0.999974
ENSG00000001629.5	ANKIB1	chr7	+	91875548	protein_coding	KNOWN	ENSG00000001629.5_91980264_91980408	0.00113019	0	0.0304858	0.902285	0.00121018	0	0.0304858	0.966146
ENSG00000001629.5	ANKIB1	chr7	+	91875548	protein_coding	KNOWN	ENSG00000001629.5_91981790_91981956	0.000314609	0.187745	0.0502101	0.635793	0.000359939	0.429591	-0.164585	0.7274
ENSG00000001629.5	ANKIB1	chr7	+	91875548	protein_coding	KNOWN	ENSG00000001629.5_91991499_91991587	1.49439e-05	0.0821855	0.113224	0.943031	1.31264e-05	0.144381	0.041034	0.828342
ENSG00000001629.5	ANKIB1	chr7	+	91875548	protein_coding	KNOWN	ENSG00000001629.5_92000791_92000921	4.04708e-06	0.182187	0	0.863032	3.87198e-06	0.348609	-0.174305	0.825692
ENSG00000001629.5	ANKIB1	chr7	+	91875548	protein_coding	KNOWN	ENSG00000001629.5_92015823_92015957	9.71741e-05	0.0646459	0.0107236	0.939891	9.57042e-05	0.127336	-0.0529444	0.925675
ENSG00000001629.5	ANKIB1	chr7	+	91875548	protein_coding	KNOWN	ENSG00000001629.5_92017112_92017198	0.00175073	3.9519e-14	0.051153	0.987974	0.00168197	7.59339e-14	0.051153	0.949174
ENSG00000001629.5	ANKIB1	chr7	+	91875548	protein_coding	KNOWN	ENSG00000001629.5_92017289_92017355	0.00133073	0	0.103082	1.13212	0.00107618	0	0.103082	0.91556
ENSG00000001629.5	ANKIB1	chr7	+	91875548	protein_coding	KNOWN	ENSG00000001629.5_92019285_92019430	0.000489819	0	0.0597868	0.782136	0.000581448	0	0.0597868	0.928448
ENSG00000001629.5	ANKIB1	chr7	+	91875548	protein_coding	KNOWN	ENSG00000001629.5_92020480_92020658	0.000502699	7.37024e-14	0.0503446	0.79562	0.000593879	1.74141e-13	0.0503446	0.93993
ENSG00000001629.5	ANKIB1	chr7	+	91875548	protein_coding	KNOWN	ENSG00000001629.5_92025183_92025790	2.09527e-05	3.4668e-14	0.11548	0.766012	2.37691e-05	7.86557e-14	0.11548	0.868974
ENSG00000001629.5	ANKIB1	chr7	+	91875548	protein_coding	KNOWN	ENSG00000001629.5_92027037_92027173	0.000812597	0	8.07836e-10	0.839776	0.0009667	0	8.07836e-10	0.999033
ENSG00000001629.5	ANKIB1	chr7	+	91875548	protein_coding	KNOWN	ENSG00000001629.5_92027526_92030698	8.2428e-06	0.0852139	0.0842629	0.488557	1.25263e-05	0.258993	-0.0452334	0.74244
ENSG00000001630.10	CYP51A1	chr7	-	91772266	protein_coding	KNOWN	ENSG00000001630.10_91741465_91743157	0.00680869	0.0347731	0.1553	0.689449	0.00768188	0.0784653	0.116068	0.777869
ENSG00000001630.10	CYP51A1	chr7	-	91772266	protein_coding	KNOWN	ENSG00000001630.10_91746358_91746762	0.00140066	0	0.109083	0.874884	0.00142147	0	0.109083	0.887876
ENSG00000001630.10	CYP51A1	chr7	-	91772266	protein_coding	KNOWN	ENSG00000001630.10_91752434_91752629	0.00405359	0	0.131994	1.30803	0.00280705	0	0.131994	0.905789
ENSG00000001630.10	CYP51A1	chr7	-	91772266	protein_coding	KNOWN	ENSG00000001630.10_91758194_91758370	0.000123808	0	0.0915777	1.33267	8.69215e-05	0	0.0915777	0.93562
ENSG00000001630.10	CYP51A1	chr7	-	91772266	protein_coding	KNOWN	ENSG00000001630.10_91763487_91763844	0.00911107	0	0.0268677	0.860014	0.0101687	0	0.0268677	0.959845
ENSG00000001631.9	KRIT1	chr7	-	91875480	protein_coding	KNOWN	ENSG00000001631.9_91828283_91830118	0.00054725	0	0.0737638	0.765215	0.000651855	0	0.0737638	0.911484
ENSG00000001631.9	KRIT1	chr7	-	91875480	protein_coding	KNOWN	ENSG00000001631.9_91830621_91830869	3.45447e-06	2.1893e-15	0.0696178	0.778386	4.07363e-06	5.16339e-15	0.0696178	0.9179
ENSG00000001631.9	KRIT1	chr7	-	91875480	protein_coding	KNOWN	ENSG00000001631.9_91842509_91842715	0.000781213	0	0.051511	0.734449	0.000992973	0	0.051511	0.933533
ENSG00000001631.9	KRIT1	chr7	-	91875480	protein_coding	KNOWN	ENSG00000001631.9_91843206_91843293	6.9483e-05	0.0730851	0.0176017	0.754457	8.22076e-05	0.172939	-0.0688678	0.892623
ENSG00000001631.9	KRIT1	chr7	-	91875480	protein_coding	KNOWN	ENSG00000001631.9_91843925_91844091	0.00718284	0.069126	0.0202568	0.70278	0.0089859	0.172956	-0.0662213	0.879194
ENSG00000001631.9	KRIT1	chr7	-	91875480	protein_coding	KNOWN	ENSG00000001631.9_91851216_91851367	0.00248665	0.0271221	0.0280674	0.740628	0.00311491	0.0679493	-0.00590724	0.927752
ENSG00000001631.9	KRIT1	chr7	-	91875480	protein_coding	KNOWN	ENSG00000001631.9_91852136_91852292	0.00288401	0.0195423	0	0.782633	0.00358235	0.0485486	-0.0242743	0.972143
ENSG00000001631.9	KRIT1	chr7	-	91875480	protein_coding	KNOWN	ENSG00000001631.9_91855034_91855141	0.000347083	0	0	0.815907	0.000425214	0	0	0.999575
ENSG00000001631.9	KRIT1	chr7	-	91875480	protein_coding	KNOWN	ENSG00000001631.9_91855840_91855996	0.00103759	0.00119779	7.59212e-15	0.829289	0.00124782	0.00288095	-0.00144047	0.997312
ENSG00000001631.9	KRIT1	chr7	-	91875480	protein_coding	KNOWN	ENSG00000001631.9_91863763_91863906	9.2062e-05	1.19355e-14	0.113066	0.677259	0.000116473	3.02006e-14	0.113066	0.856838
ENSG00000001631.9	KRIT1	chr7	-	91875480	protein_coding	KNOWN	ENSG00000001631.9_91864122_91864237	0.00204855	0	0.0225469	0.762156	0.00260381	0	0.0225469	0.968738
ENSG00000001631.9	KRIT1	chr7	-	91875480	protein_coding	KNOWN	ENSG00000001631.9_91864717_91865856	5.40079e-05	2.39603e-13	0.0632571	0.661098	7.45545e-05	6.61513e-13	0.0632571	0.912603
ENSG00000001631.9	KRIT1	chr7	-	91875480	protein_coding	KNOWN	ENSG00000001631.9_91866981_91867073	0.00190442	0.0442851	0.115136	0.868781	0.00184876	0.0859815	0.0721455	0.843389
ENSG00000001631.9	KRIT1	chr7	-	91875480	protein_coding	KNOWN	ENSG00000001631.9_91870163_91870466	0.00170406	0.0134315	0.0854422	0.78821	0.00191728	0.0302243	0.0703301	0.886837
ENSG00000001631.9	KRIT1	chr7	-	91875480	protein_coding	KNOWN	ENSG00000001631.9_91871348_91871475	0.000272016	3.0821e-14	0.0694884	0.860334	0.00029246	6.62751e-14	0.0694884	0.924996
ENSG00000001631.9	KRIT1	chr7	-	91875480	protein_coding	KNOWN	ENSG00000001631.9_91873316_91873463	0.00139897	0	0.0401544	1.08414	0.00124276	0	0.0401544	0.963086
ENSG00000001631.9	KRIT1	chr7	-	91875480	protein_coding	KNOWN	ENSG00000001631.9_91874216_91874485	4.34759e-05	0.0559364	0.05485	0.774816	4.90895e-05	0.126318	-0.00830892	0.87486
ENSG00000001631.9	KRIT1	chr7	-	91875480	protein_coding	KNOWN	ENSG00000001631.9_91874741_91875480	5.10458e-05	0.0422929	0.0506458	0.839237	5.47569e-05	0.0907353	0.0052781	0.90025
ENSG00000002016.11	RAD52	chr12	-	1100356	protein_coding	KNOWN	ENSG00000002016.11_1021243_1022618	4.91887e-06	9.8897e-19	0.244457	0.645041	5.52991e-06	2.22365e-18	0.244457	0.72517
ENSG00000002016.11	RAD52	chr12	-	1100356	protein_coding	KNOWN	ENSG00000002016.11_1023058_1023364	1.7154e-05	0	0.114196	0.830794	1.81522e-05	0	0.114196	0.879141
ENSG00000002016.11	RAD52	chr12	-	1100356	protein_coding	KNOWN	ENSG00000002016.11_1023577_1023698	2.50972e-06	0.0380842	0	1.40603	1.73789e-06	0.0527437	-0.0263719	0.973626
ENSG00000002016.11	RAD52	chr12	-	1100356	protein_coding	KNOWN	ENSG00000002016.11_1025372_1025986	0.00233808	0.041053	0.0329021	0.83161	0.00257525	0.0904347	-0.0123152	0.915968
ENSG00000002016.11	RAD52	chr12	-	1100356	protein_coding	KNOWN	ENSG00000002016.11_1035962_1036429	0.00138739	0.160937	0.032718	0.795803	0.00140021	0.324848	-0.129706	0.803155
ENSG00000002016.11	RAD52	chr12	-	1100356	protein_coding	KNOWN	ENSG00000002016.11_1038930_1039310	4.46417e-05	0	0.0549844	1.06428	3.98833e-05	0	0.0549844	0.950836
ENSG00000002016.11	RAD52	chr12	-	1100356	protein_coding	KNOWN	ENSG00000002016.11_1085970_1086272	0.00408866	0	0.0893961	0.929147	0.00399818	0	0.0893961	0.908584
ENSG00000002016.11	RAD52	chr12	-	1100356	protein_coding	KNOWN	ENSG00000002016.11_1098975_1099219	0.00197436	0.00757644	0	0.954364	0.00204827	0.0157201	-0.00786007	0.990092
ENSG00000002330.8	BAD	chr11	-	64052176	protein_coding	KNOWN	ENSG00000002330.8_64037302_64037809	1.2218e-06	0	0.0429709	0.620352	1.84194e-06	0	0.0429709	0.935217
ENSG00000002330.8	BAD	chr11	-	64052176	protein_coding	KNOWN	ENSG00000002330.8_64039085_64039340	0.000236516	0	0.0582521	0.471955	0.000445883	0	0.0582521	0.889736
ENSG00000002330.8	BAD	chr11	-	64052176	protein_coding	KNOWN	ENSG00000002330.8_64044233_64044515	0.00398003	3.52271e-15	0	1.39425	0.00284648	5.03881e-15	-2.5194e-15	0.997154
ENSG00000002330.8	BAD	chr11	-	64052176	protein_coding	KNOWN	ENSG00000002330.8_64051654_64052176	0.000134074	3.46975e-13	0.0617965	0.498206	0.000239359	1.23889e-12	0.0617965	0.889437
ENSG00000002549.7	LAP3	chr4	+	17578815	protein_coding	KNOWN	ENSG00000002549.7_17578815_17579190	0.00672685	0.0418905	0.0878075	0.786082	0.00729192	0.0908189	0.0423981	0.852115
ENSG00000002549.7	LAP3	chr4	+	17578815	protein_coding	KNOWN	ENSG00000002549.7_17581447_17581562	0.00545659	7.27194e-17	0.0714529	0.840665	0.00594675	1.58503e-16	0.0714529	0.916182
ENSG00000002549.7	LAP3	chr4	+	17578815	protein_coding	KNOWN	ENSG00000002549.7_17583383_17583775	0.000654064	0.22236	0.0312647	0.821156	0.000608186	0.413526	-0.175498	0.763557
ENSG00000002549.7	LAP3	chr4	+	17578815	protein_coding	KNOWN	ENSG00000002549.7_17583911_17584312	0.00231466	0	0.186217	0.757166	0.00244757	0	0.186217	0.800643
ENSG00000002549.7	LAP3	chr4	+	17578815	protein_coding	KNOWN	ENSG00000002549.7_17585054_17585265	0.00451019	0	0.103391	0.80319	0.00495031	0	0.103391	0.881569
ENSG00000002549.7	LAP3	chr4	+	17578815	protein_coding	KNOWN	ENSG00000002549.7_17586595_17587079	0.00726039	0.0696829	0.105309	0.701907	0.00821162	0.157625	0.0264962	0.79387
ENSG00000002549.7	LAP3	chr4	+	17578815	protein_coding	KNOWN	ENSG00000002549.7_17590442_17590600	0.00123532	0	0.15846	0.722014	0.00140105	0	0.15846	0.81888
ENSG00000002549.7	LAP3	chr4	+	17578815	protein_coding	KNOWN	ENSG00000002549.7_17597033_17597157	0.000414093	0	0.131671	0.678777	0.000510683	0	0.131671	0.837106
ENSG00000002549.7	LAP3	chr4	+	17578815	protein_coding	KNOWN	ENSG00000002549.7_17598669_17598757	0.00222268	0.00117365	0.1346	0.716609	0.00260083	0.00274664	0.133227	0.838526
ENSG00000002549.7	LAP3	chr4	+	17578815	protein_coding	KNOWN	ENSG00000002549.7_17600079_17600181	0.00275613	0.043006	0.155312	0.675773	0.00314322	0.0980924	0.106266	0.770685
ENSG00000002549.7	LAP3	chr4	+	17578815	protein_coding	KNOWN	ENSG00000002549.7_17606211_17606290	0.00527512	0.150082	0.0178911	0.78939	0.00547986	0.311814	-0.138016	0.820028
ENSG00000002549.7	LAP3	chr4	+	17578815	protein_coding	KNOWN	ENSG00000002549.7_17608452_17608561	0.00547197	0.0492504	0.216734	0.695741	0.00565756	0.101842	0.165813	0.719337
ENSG00000002549.7	LAP3	chr4	+	17578815	protein_coding	KNOWN	ENSG00000002549.7_17609023_17609595	0.00756389	0.100838	0.107917	0.655952	0.00867149	0.231208	-0.00768722	0.752005
ENSG00000002587.5	HS3ST1	chr4	-	11431389	protein_coding	KNOWN	ENSG00000002587.5_11394774_11401737	0.000120533	0.0400748	0.183121	0.751591	0.000123635	0.0822125	0.142015	0.770936
ENSG00000002822.9	MAD1L1	chr7	-	2272878	protein_coding	KNOWN	ENSG00000002822.9_1855383_1855864	3.82899e-05	0.156019	1.12729e-13	0.492718	5.90187e-05	0.480966	-0.240483	0.759458
ENSG00000002822.9	MAD1L1	chr7	-	2272878	protein_coding	KNOWN	ENSG00000002822.9_1937836_1938026	0.000604524	0.0988602	0.0620388	0.652433	0.000742717	0.242919	-0.0594206	0.801577
ENSG00000002822.9	MAD1L1	chr7	-	2272878	protein_coding	KNOWN	ENSG00000002822.9_1976323_1976533	1.79619e-05	0.137022	0.0515333	0.485911	2.66307e-05	0.406302	-0.151618	0.720418
ENSG00000002822.9	MAD1L1	chr7	-	2272878	protein_coding	KNOWN	ENSG00000002822.9_1997264_1997354	1.00497e-05	0.168536	0	0.620531	1.2736e-05	0.427172	-0.213586	0.786401
ENSG00000002822.9	MAD1L1	chr7	-	2272878	protein_coding	KNOWN	ENSG00000002822.9_2020088_2020176	0.00581127	0.0884986	0.105382	0.871403	0.00542554	0.165249	0.0227574	0.813563
ENSG00000002822.9	MAD1L1	chr7	-	2272878	protein_coding	KNOWN	ENSG00000002822.9_2041700_2041756	0.00785562	0	0.0168437	1.38393	0.00557678	0	0.0168437	0.982466
ENSG00000002822.9	MAD1L1	chr7	-	2272878	protein_coding	KNOWN	ENSG00000002822.9_2054137_2054277	2.38542e-05	0.0996047	0.0370457	0.640648	3.06876e-05	0.256276	-0.0910925	0.824173
ENSG00000002822.9	MAD1L1	chr7	-	2272878	protein_coding	KNOWN	ENSG00000002822.9_2108829_2108973	0.00256502	0.0792129	0.000509765	0.69404	0.00330404	0.204071	-0.101526	0.894004
ENSG00000002822.9	MAD1L1	chr7	-	2272878	protein_coding	KNOWN	ENSG00000002822.9_2188787_2188873	0.00475009	0.0719718	0	0.905891	0.00483415	0.146491	-0.0732453	0.921921
ENSG00000002822.9	MAD1L1	chr7	-	2272878	protein_coding	KNOWN	ENSG00000002822.9_2255520_2255634	0.00302195	0	0	0.8691	0.00346506	0	0	0.996535
ENSG00000002822.9	MAD1L1	chr7	-	2272878	protein_coding	KNOWN	ENSG00000002822.9_2255792_2255922	0.00117138	0.144058	0.00651735	0.749451	0.00129981	0.319704	-0.153335	0.831616
ENSG00000002822.9	MAD1L1	chr7	-	2272878	protein_coding	KNOWN	ENSG00000002822.9_2257597_2257678	2.43927e-05	0.204467	4.03977e-13	0.730064	2.61009e-05	0.437571	-0.218785	0.781189
ENSG00000002822.9	MAD1L1	chr7	-	2272878	protein_coding	KNOWN	ENSG00000002822.9_2258967_2259091	0.00107615	0.0553604	0.156966	0.695704	0.00118374	0.121791	0.0960702	0.765262
ENSG00000002822.9	MAD1L1	chr7	-	2272878	protein_coding	KNOWN	ENSG00000002822.9_2262210_2262389	0.00112946	0.0727299	0	0.74173	0.00138484	0.178349	-0.0891747	0.90944
ENSG00000002822.9	MAD1L1	chr7	-	2272878	protein_coding	KNOWN	ENSG00000002822.9_2265045_2265233	0.00338647	0.191473	0.0402862	0.6912	0.00365573	0.413395	-0.166411	0.746157
ENSG00000002822.9	MAD1L1	chr7	-	2272878	protein_coding	KNOWN	ENSG00000002822.9_2269619_2269778	0.000152961	0	0.114489	0.778928	0.00017118	0	0.114489	0.871703
ENSG00000002822.9	MAD1L1	chr7	-	2272878	protein_coding	KNOWN	ENSG00000002822.9_2270184_2270399	0.000302218	0	0.1205	0.81353	0.000323459	0	0.1205	0.870708
ENSG00000002834.11	LASP1	chr17	+	37026256	protein_coding	KNOWN	ENSG00000002834.11_37026256_37026511	0.0014012	0.116404	0.000417229	0.723325	0.00166503	0.276643	-0.137904	0.859518
ENSG00000002834.11	LASP1	chr17	+	37026256	protein_coding	KNOWN	ENSG00000002834.11_37034339_37034433	0.00131459	0.0010871	0.0294842	0.849796	0.001491	0.00246598	0.0282512	0.963835
ENSG00000002834.11	LASP1	chr17	+	37026256	protein_coding	KNOWN	ENSG00000002834.11_37046673_37046757	0.00159367	0.101904	0.0495362	0.76993	0.00172669	0.220819	-0.0608735	0.834193
ENSG00000002834.11	LASP1	chr17	+	37026256	protein_coding	KNOWN	ENSG00000002834.11_37054665_37054772	0.00300914	0.119088	0	0.749783	0.00345133	0.273176	-0.136588	0.859961
ENSG00000002834.11	LASP1	chr17	+	37026256	protein_coding	KNOWN	ENSG00000002834.11_37070578_37070728	0.00256573	0.104009	1.53655e-13	0.510799	0.00415588	0.33694	-0.16847	0.827374
ENSG00000002834.11	LASP1	chr17	+	37026256	protein_coding	KNOWN	ENSG00000002834.11_37071296_37071399	0.00278504	0.0773288	0.0115492	0.453012	0.00511322	0.283945	-0.130423	0.831711
ENSG00000002834.11	LASP1	chr17	+	37026256	protein_coding	KNOWN	ENSG00000002834.11_37074858_37078023	0.00618277	0.135428	0.230331	0.565052	0.00659852	0.28907	0.0857956	0.603048
ENSG00000002933.3	TMEM176A	chr7	+	150497491	protein_coding	KNOWN	ENSG00000002933.3_150497491_150498056	0.00104883	0.0487951	0.105562	0.681521	0.00125319	0.116605	0.0472596	0.814313
ENSG00000002933.3	TMEM176A	chr7	+	150497491	protein_coding	KNOWN	ENSG00000002933.3_150498622_150500920	0.00051819	0.294765	0.152222	0.471809	0.00056367	0.641271	-0.168413	0.513219
ENSG00000002933.3	TMEM176A	chr7	+	150497491	protein_coding	KNOWN	ENSG00000002933.3_150501450_150501769	9.34744e-05	0.37894	0.046846	0.478229	0.000103388	0.838263	-0.372285	0.528951
ENSG00000002933.3	TMEM176A	chr7	+	150497491	protein_coding	KNOWN	ENSG00000002933.3_150501915_150502208	2.45512e-05	0.256387	0.130643	0.528198	2.68245e-05	0.560255	-0.149485	0.577106
ENSG00000003056.3	M6PR	chr12	-	9102551	protein_coding	KNOWN	ENSG00000003056.3_9092959_9094536	0.000991982	0.108832	0.154261	0.5989	0.00114948	0.252222	0.02815	0.693987
ENSG00000003056.3	M6PR	chr12	-	9102551	protein_coding	KNOWN	ENSG00000003056.3_9094775_9095138	0.00199869	0.133934	0.103188	0.635363	0.00228557	0.306315	-0.0499699	0.726558
ENSG00000003056.3	M6PR	chr12	-	9102551	protein_coding	KNOWN	ENSG00000003056.3_9095892_9096180	0.00147082	0	0.126052	0.673844	0.00183539	0	0.126052	0.840869
ENSG00000003056.3	M6PR	chr12	-	9102551	protein_coding	KNOWN	ENSG00000003056.3_9096397_9096506	1.18777e-07	0.0155116	0.104062	0.723906	1.40818e-07	0.0367801	0.0856719	0.858238
ENSG00000003056.3	M6PR	chr12	-	9102551	protein_coding	KNOWN	ENSG00000003056.3_9097833_9098180	8.9968e-05	0.10772	0.126247	0.599449	0.000107939	0.258475	-0.00299005	0.719189
ENSG00000003056.3	M6PR	chr12	-	9102551	protein_coding	KNOWN	ENSG00000003056.3_9098825_9099444	0.0006958	0.0587207	0.133748	0.67321	0.000803116	0.135555	0.0659704	0.777043
ENSG00000003056.3	M6PR	chr12	-	9102551	protein_coding	KNOWN	ENSG00000003056.3_9102084_9102551	0.000223144	0.129344	0.0881553	0.688636	0.000246198	0.285415	-0.0545524	0.759783
ENSG00000003096.9	KLHL13	chrX	-	117251303	protein_coding	KNOWN	ENSG00000003096.9_117031776_117033358	0.00246705	0.11347	0.0931133	0.763023	0.00253793	0.233459	-0.0236163	0.784944
ENSG00000003096.9	KLHL13	chrX	-	117251303	protein_coding	KNOWN	ENSG00000003096.9_117043264_117044059	9.50568e-05	1.13875e-13	0.0600355	0.940235	9.5022e-05	2.27667e-13	0.0600355	0.939891
ENSG00000003137.4	CYP26B1	chr2	-	72375167	protein_coding	KNOWN	ENSG00000003137.4_72356367_72359748	0.0105863	0.192357	0.287845	0.481199	0.0108914	0.395802	0.0899444	0.495067
ENSG00000003137.4	CYP26B1	chr2	-	72375167	protein_coding	KNOWN	ENSG00000003137.4_72360152_72360436	0.00303962	0.138761	0.117577	0.572186	0.0036553	0.333734	-0.0492898	0.688084
ENSG00000003137.4	CYP26B1	chr2	-	72375167	protein_coding	KNOWN	ENSG00000003137.4_72361890_72362045	0.00346925	0.200929	0.132308	0.57539	0.0038036	0.440587	-0.0879852	0.630843
ENSG00000003137.4	CYP26B1	chr2	-	72375167	protein_coding	KNOWN	ENSG00000003137.4_72362273_72362548	0.0068007	0.232961	0.117257	0.553773	0.00746679	0.511558	-0.138523	0.608013
ENSG00000003137.4	CYP26B1	chr2	-	72375167	protein_coding	KNOWN	ENSG00000003137.4_72371118_72371544	0.00230498	0.350117	0.0329952	0.457465	0.00273464	0.830762	-0.382386	0.542739
ENSG00000003137.4	CYP26B1	chr2	-	72375167	protein_coding	KNOWN	ENSG00000003137.4_72374760_72375167	0.0017759	0.166488	0.0473556	0.59457	0.00219196	0.410985	-0.158137	0.733865
ENSG00000003147.13	ICA1	chr7	-	8302317	protein_coding	KNOWN	ENSG00000003147.13_8152814_8153674	0.00742549	0.0249707	0.242562	0.566698	0.00882248	0.0593371	0.212893	0.673313
ENSG00000003147.13	ICA1	chr7	-	8302317	protein_coding	KNOWN	ENSG00000003147.13_8167503_8167772	0.00277842	0.0709843	0.191049	0.56315	0.00335573	0.171468	0.105315	0.680164
ENSG00000003147.13	ICA1	chr7	-	8302317	protein_coding	KNOWN	ENSG00000003147.13_8178615_8178677	0.00381361	0.0275855	0.134779	0.793863	0.00397234	0.0574674	0.106046	0.826905
ENSG00000003147.13	ICA1	chr7	-	8302317	protein_coding	KNOWN	ENSG00000003147.13_8183505_8183602	0.00621708	0.0387878	0.157382	0.668187	0.00714135	0.0891086	0.112828	0.767525
ENSG00000003147.13	ICA1	chr7	-	8302317	protein_coding	KNOWN	ENSG00000003147.13_8196187_8197394	0.0331437	0.0846796	0.217774	0.607472	0.0351445	0.179583	0.127982	0.644144
ENSG00000003147.13	ICA1	chr7	-	8302317	protein_coding	KNOWN	ENSG00000003147.13_8197961_8198282	0.0124286	0.0382811	0.214405	0.628978	0.0139008	0.0856311	0.171589	0.703482
ENSG00000003147.13	ICA1	chr7	-	8302317	protein_coding	KNOWN	ENSG00000003147.13_8257935_8258133	0.0138643	0.11506	0.107935	0.697608	0.0148366	0.246259	-0.0151943	0.74653
ENSG00000003147.13	ICA1	chr7	-	8302317	protein_coding	KNOWN	ENSG00000003147.13_8260905_8261028	0.00791896	0.157346	0.0423898	0.733606	0.00841315	0.33433	-0.124775	0.779387
ENSG00000003147.13	ICA1	chr7	-	8302317	protein_coding	KNOWN	ENSG00000003147.13_8268231_8268303	0.00396335	0.0257644	0	1.26666	0.00305721	0.0397478	-0.0198739	0.977069
ENSG00000003147.13	ICA1	chr7	-	8302317	protein_coding	KNOWN	ENSG00000003147.13_8272220_8272385	0.0136403	0.219231	0.0031618	0.690886	0.0147157	0.473032	-0.233354	0.745357
ENSG00000003249.7	DBNDD1	chr16	-	90086526	protein_coding	KNOWN	ENSG00000003249.7_90071273_90072900	0.000236841	0.290233	0.325717	0.302963	0.000257673	0.631525	0.00995469	0.329612
ENSG00000003393.10	ALS2	chr2	-	202645912	protein_coding	KNOWN	ENSG00000003393.10_202565277_202566612	0.000287576	0.088334	0.0765766	0.663804	0.000346894	0.213109	-0.0299779	0.800727
ENSG00000003393.10	ALS2	chr2	-	202645912	protein_coding	KNOWN	ENSG00000003393.10_202568845_202568941	5.95319e-05	0.024283	0.0187819	0.914446	6.21697e-05	0.0507179	-0.00657711	0.954965
ENSG00000003393.10	ALS2	chr2	-	202645912	protein_coding	KNOWN	ENSG00000003393.10_202569177_202569326	0.00104401	0.026706	0	0.949747	0.00106805	0.0546416	-0.0273208	0.971611
ENSG00000003393.10	ALS2	chr2	-	202645912	protein_coding	KNOWN	ENSG00000003393.10_202571569_202571745	0.000150033	5.36688e-16	0	0.933249	0.000160738	1.14997e-15	-5.74983e-16	0.999839
ENSG00000003393.10	ALS2	chr2	-	202645912	protein_coding	KNOWN	ENSG00000003393.10_202572592_202572714	0.0020756	0.037402	0	1.01958	0.00195986	0.0706326	-0.0353163	0.962724
ENSG00000003393.10	ALS2	chr2	-	202645912	protein_coding	KNOWN	ENSG00000003393.10_202574604_202574761	0.00260845	2.17086e-13	0.172634	0.897453	0.00243168	4.04748e-13	0.172634	0.836633
ENSG00000003393.10	ALS2	chr2	-	202645912	protein_coding	KNOWN	ENSG00000003393.10_202575714_202575831	0.00175199	0	0.0757302	1.18169	0.00139138	0	0.0757302	0.938466
ENSG00000003393.10	ALS2	chr2	-	202645912	protein_coding	KNOWN	ENSG00000003393.10_202580395_202580562	0.000297394	0.129469	0.0236254	0.879637	0.000287885	0.250659	-0.101704	0.851512
ENSG00000003393.10	ALS2	chr2	-	202645912	protein_coding	KNOWN	ENSG00000003393.10_202582800_202582933	6.83821e-05	0	0.0164636	0.999934	6.72743e-05	0	0.0164636	0.983736
ENSG00000003393.10	ALS2	chr2	-	202645912	protein_coding	KNOWN	ENSG00000003393.10_202586713_202587843	0.0012133	0	0.0406555	1.09337	0.00106876	0	0.0406555	0.963119
ENSG00000003393.10	ALS2	chr2	-	202645912	protein_coding	KNOWN	ENSG00000003393.10_202588053_202588164	0.00319612	0	0.106271	1.12598	0.00258701	0	0.106271	0.911395
ENSG00000003393.10	ALS2	chr2	-	202645912	protein_coding	KNOWN	ENSG00000003393.10_202589018_202589182	0.00500529	0.058491	0.098991	0.943784	0.00452447	0.105744	0.0461188	0.853122
ENSG00000003393.10	ALS2	chr2	-	202645912	protein_coding	KNOWN	ENSG00000003393.10_202590079_202590177	0.00392054	0.085242	0.175191	1.11463	0.00284306	0.12363	0.113376	0.808298
ENSG00000003393.10	ALS2	chr2	-	202645912	protein_coding	KNOWN	ENSG00000003393.10_202591387_202591589	0.000486897	0	0.0776804	0.93207	0.000481963	0	0.0776804	0.922625
ENSG00000003393.10	ALS2	chr2	-	202645912	protein_coding	KNOWN	ENSG00000003393.10_202593775_202593906	0.00849097	0	0	1.40471	0.00600833	0	0	0.993992
ENSG00000003393.10	ALS2	chr2	-	202645912	protein_coding	KNOWN	ENSG00000003393.10_202597999_202598176	0.000643369	0.00585198	6.17338e-14	1.29324	0.000494999	0.00900486	-0.00450243	0.995003
ENSG00000003393.10	ALS2	chr2	-	202645912	protein_coding	KNOWN	ENSG00000003393.10_202605907_202606577	0.00181592	0.155586	0.0368265	1.16177	0.00133917	0.229478	-0.0779128	0.856763
ENSG00000003393.10	ALS2	chr2	-	202645912	protein_coding	KNOWN	ENSG00000003393.10_202608981_202609152	0.000138726	0.190261	0.0405175	1.06496	0.000107052	0.293641	-0.106303	0.821806
ENSG00000003393.10	ALS2	chr2	-	202645912	protein_coding	KNOWN	ENSG00000003393.10_202622125_202622482	0.00294341	0	0	1.12407	0.0026117	0	0	0.997388
ENSG00000003393.10	ALS2	chr2	-	202645912	protein_coding	KNOWN	ENSG00000003393.10_202624183_202626541	0.00397681	0.00848075	0.00897673	0.793708	0.00487867	0.020808	-0.00142727	0.973705
ENSG00000003393.10	ALS2	chr2	-	202645912	protein_coding	KNOWN	ENSG00000003393.10_202631952_202632106	0.000172614	0.0210977	0.099204	1.23584	0.000127267	0.0311104	0.0836488	0.911175
ENSG00000003400.10	CASP10	chr2	+	202047604	protein_coding	KNOWN	ENSG00000003400.10_202047604_202048031	0.00376356	0.0441896	0.175979	0.752201	0.00385559	0.0905402	0.130709	0.770593
ENSG00000003400.10	CASP10	chr2	+	202047604	protein_coding	KNOWN	ENSG00000003400.10_202050494_202051103	0.00250947	0.0104665	0.0752874	0.736214	0.00304371	0.0253894	0.0625927	0.892946
ENSG00000003400.10	CASP10	chr2	+	202047604	protein_coding	KNOWN	ENSG00000003400.10_202052403_202052522	0.000336981	0.132435	0.041632	1.22204	0.000241313	0.189674	-0.053205	0.875109
ENSG00000003400.10	CASP10	chr2	+	202047604	protein_coding	KNOWN	ENSG00000003400.10_202057707_202058126	0.000180836	4.29279e-13	0.0206803	1.01112	0.000175231	8.31947e-13	0.0206803	0.979785
ENSG00000003400.10	CASP10	chr2	+	202047604	protein_coding	KNOWN	ENSG00000003400.10_202060565_202060738	8.24739e-06	0.120051	0	1.03565	7.13619e-06	0.207753	-0.103876	0.896116
ENSG00000003400.10	CASP10	chr2	+	202047604	protein_coding	KNOWN	ENSG00000003400.10_202065166_202065451	0.000327139	0.199675	0	1.13644	0.000244784	0.298816	-0.149408	0.850347
ENSG00000003400.10	CASP10	chr2	+	202047604	protein_coding	KNOWN	ENSG00000003400.10_202070605_202070973	0.00582138	0.0546523	0.0343043	0.751059	0.00688239	0.129227	-0.030309	0.887948
ENSG00000003400.10	CASP10	chr2	+	202047604	protein_coding	KNOWN	ENSG00000003400.10_202072798_202072906	0.00918384	1.05213e-10	0.188644	0.815222	0.00906553	2.07716e-10	0.188644	0.804721
ENSG00000003400.10	CASP10	chr2	+	202047604	protein_coding	KNOWN	ENSG00000003400.10_202073793_202074285	0.003738	0.0484221	0.15578	0.635362	0.00443257	0.114839	0.0983609	0.753421
ENSG00000003400.10	CASP10	chr2	+	202047604	protein_coding	KNOWN	ENSG00000003400.10_202082311_202086388	0.00728581	0.0417486	0.33833	0.521491	0.00801647	0.0918707	0.292395	0.573789
ENSG00000003400.10	CASP10	chr2	+	202047604	protein_coding	KNOWN	ENSG00000003400.10_202093656_202094129	8.31492e-05	2.32848e-14	4.47212e-21	1.64498	5.05447e-05	2.83088e-14	-1.41544e-14	0.999949
ENSG00000003402.12	CFLAR	chr2	+	201980827	protein_coding	KNOWN	ENSG00000003402.12_201980827_201981204	0.0076209	0	0.0615719	0.777024	0.00900585	0	0.0615719	0.918233
ENSG00000003402.12	CFLAR	chr2	+	201980827	protein_coding	KNOWN	ENSG00000003402.12_201983214_201983624	0.000253497	2.1855e-12	0.145527	0.566967	0.000355661	6.1326e-12	0.145527	0.795466
ENSG00000003402.12	CFLAR	chr2	+	201980827	protein_coding	KNOWN	ENSG00000003402.12_201983751_201983900	0.00977087	0.0934997	4.8625e-14	0.791839	0.0109158	0.208912	-0.104456	0.884628
ENSG00000003402.12	CFLAR	chr2	+	201980827	protein_coding	KNOWN	ENSG00000003402.12_201994052_201994869	0.00978945	6.70691e-17	0.134653	0.642999	0.012432	1.70347e-16	0.134653	0.816567
ENSG00000003402.12	CFLAR	chr2	+	201980827	protein_coding	KNOWN	ENSG00000003402.12_201997502_201997573	0.00566079	0.104121	0	1.3445	0.00389249	0.143192	-0.0715958	0.924512
ENSG00000003402.12	CFLAR	chr2	+	201980827	protein_coding	KNOWN	ENSG00000003402.12_201997595_201997857	0.00370649	0	0.0603671	0.782189	0.00437983	0	0.0603671	0.924286
ENSG00000003402.12	CFLAR	chr2	+	201980827	protein_coding	KNOWN	ENSG00000003402.12_202000695_202004600	0.000381761	0.0752618	0.235643	0.460118	0.000494891	0.195129	0.138079	0.596468
ENSG00000003402.12	CFLAR	chr2	+	201980827	protein_coding	KNOWN	ENSG00000003402.12_202004909_202005458	0.00145894	3.54102e-13	0.128833	0.702993	0.00175083	8.49893e-13	0.128833	0.84364
ENSG00000003402.12	CFLAR	chr2	+	201980827	protein_coding	KNOWN	ENSG00000003402.12_202006097_202006325	0.00413055	0.13947	0.179171	0.587971	0.00453536	0.306277	0.0260326	0.645595
ENSG00000003402.12	CFLAR	chr2	+	201980827	protein_coding	KNOWN	ENSG00000003402.12_202010101_202010155	0.000616564	0	0.0589752	0.6704	0.000844618	0	0.0589752	0.918366
ENSG00000003402.12	CFLAR	chr2	+	201980827	protein_coding	KNOWN	ENSG00000003402.12_202013674_202013775	0.000639322	8.48511e-16	0	0.93053	0.00068658	1.82246e-15	-9.11231e-16	0.999313
ENSG00000003402.12	CFLAR	chr2	+	201980827	protein_coding	KNOWN	ENSG00000003402.12_202014477_202015078	0.000378927	0.0181272	0	0.513628	0.000712089	0.06813	-0.034065	0.965223
ENSG00000003402.12	CFLAR	chr2	+	201980827	protein_coding	KNOWN	ENSG00000003402.12_202018860_202019299	0.000362219	2.22973e-14	0.02044	0.557433	0.000626423	7.7122e-14	0.02044	0.964025
ENSG00000003402.12	CFLAR	chr2	+	201980827	protein_coding	KNOWN	ENSG00000003402.12_202025155_202025760	0.00274379	0.0524003	0.0885948	0.519054	0.00413975	0.15812	0.009535	0.783131
ENSG00000003402.12	CFLAR	chr2	+	201980827	protein_coding	KNOWN	ENSG00000003402.12_202027719_202028282	0.00400717	2.97382e-13	0.293353	0.542316	0.00477228	7.08325e-13	0.293353	0.645864
ENSG00000003402.12	CFLAR	chr2	+	201980827	protein_coding	KNOWN	ENSG00000003402.12_202028558_202029033	0.00175437	0	0.0652614	0.651531	0.00244155	0	0.0652614	0.906734
ENSG00000003436.10	TFPI	chr2	-	188430487	protein_coding	KNOWN	ENSG00000003436.10_188328957_188331769	0.000266641	0.234516	0.132404	0.498859	0.000307884	0.541579	-0.138385	0.576019
ENSG00000003436.10	TFPI	chr2	-	188430487	protein_coding	KNOWN	ENSG00000003436.10_188332480_188332659	0.000104973	0.349661	0.0476695	0.493352	0.000117843	0.785061	-0.344861	0.553838
ENSG00000003436.10	TFPI	chr2	-	188430487	protein_coding	KNOWN	ENSG00000003436.10_188343305_188343530	0.000249033	0.185842	0.12383	1.18232	0.000166885	0.249078	-0.000708499	0.792312
ENSG00000003436.10	TFPI	chr2	-	188430487	protein_coding	KNOWN	ENSG00000003436.10_188348657_188349714	0.000629641	0.260486	0.130027	0.560206	0.000661841	0.547615	-0.143781	0.588854
ENSG00000003436.10	TFPI	chr2	-	188430487	protein_coding	KNOWN	ENSG00000003436.10_188361608_188361805	5.07142e-05	0.236525	0.0932516	0.597278	5.47017e-05	0.510244	-0.16187	0.64424
ENSG00000003436.10	TFPI	chr2	-	188430487	protein_coding	KNOWN	ENSG00000003436.10_188368375_188368497	0.000753362	0.120486	0.170703	0.628678	0.00081832	0.26175	0.0398278	0.682886
ENSG00000003436.10	TFPI	chr2	-	188430487	protein_coding	KNOWN	ENSG00000003436.10_188378343_188384587	0.00137095	0	0.201271	0.684275	0.00154575	0	0.201271	0.77152
ENSG00000003436.10	TFPI	chr2	-	188430487	protein_coding	KNOWN	ENSG00000003436.10_188394091_188394212	0.00217357	0.19071	0.0247277	0.794046	0.00214853	0.377025	-0.163785	0.784896
ENSG00000003436.10	TFPI	chr2	-	188430487	protein_coding	KNOWN	ENSG00000003436.10_188418927_188419219	0.000442555	0.216525	0.139255	0.535012	0.000496564	0.485898	-0.103694	0.600304
ENSG00000003509.11	C2orf56	chr2	+	37458774	protein_coding	KNOWN	ENSG00000003509.11_37459249_37459409	0.00218001	0	0.000964321	0.952227	0.00228184	0	0.000964321	0.996709
ENSG00000003509.11	C2orf56	chr2	+	37458774	protein_coding	KNOWN	ENSG00000003509.11_37463239_37463319	5.83772e-06	0.151242	0.0424638	0.93142	5.18848e-06	0.268843	-0.0919576	0.827832
ENSG00000003509.11	C2orf56	chr2	+	37458774	protein_coding	KNOWN	ENSG00000003509.11_37464900_37465010	0.00232612	0	9.76459e-12	1.02028	0.00227469	0	9.76459e-12	0.997725
ENSG00000003509.11	C2orf56	chr2	+	37458774	protein_coding	KNOWN	ENSG00000003509.11_37468721_37469836	5.75235e-05	0.00388877	0.0980744	0.752592	6.73094e-05	0.00910065	0.0935241	0.880624
ENSG00000003509.11	C2orf56	chr2	+	37458774	protein_coding	KNOWN	ENSG00000003509.11_37471006_37471116	3.21159e-05	4.00129e-14	1.84413e-15	0.899675	3.5696e-05	8.89466e-14	-4.26292e-14	0.999964
ENSG00000003509.11	C2orf56	chr2	+	37458774	protein_coding	KNOWN	ENSG00000003509.11_37473195_37473338	0.00102344	7.70772e-16	0.132291	0.790673	0.00110763	1.66836e-15	0.132291	0.855718
ENSG00000003509.11	C2orf56	chr2	+	37458774	protein_coding	KNOWN	ENSG00000003509.11_37474599_37474772	7.78442e-06	0.195445	0.0940704	0.631881	8.44844e-06	0.424232	-0.118046	0.685781
ENSG00000003509.11	C2orf56	chr2	+	37458774	protein_coding	KNOWN	ENSG00000003509.11_37475278_37476303	0.00141513	8.00939e-15	0.112962	0.742082	0.00165231	1.87035e-14	0.112962	0.866454
ENSG00000003509.11	C2orf56	chr2	+	37458774	protein_coding	KNOWN	ENSG00000003509.11_37480229_37480546	0.000153909	0.0608154	0.0321073	0.713667	0.000190778	0.150768	-0.0432765	0.884627
ENSG00000003756.11	RBM5	chr3	+	50126341	protein_coding	KNOWN	ENSG00000003756.11_50126341_50126490	0.000621607	0.0246901	0.00688268	0.877705	0.000683161	0.05427	-0.0202523	0.964618
ENSG00000003756.11	RBM5	chr3	+	50126341	protein_coding	KNOWN	ENSG00000003756.11_50127803_50127884	0.00364171	5.44805e-14	0	0.988726	0.00366972	1.09799e-13	-5.48995e-14	0.99633
ENSG00000003756.11	RBM5	chr3	+	50126341	protein_coding	KNOWN	ENSG00000003756.11_50129472_50129641	0.00184207	0	0.138291	0.600738	0.00248635	0	0.138291	0.810854
ENSG00000003756.11	RBM5	chr3	+	50126341	protein_coding	KNOWN	ENSG00000003756.11_50131151_50131763	8.61946e-05	0	0.0999152	0.693067	0.000108685	0	0.0999152	0.873906
ENSG00000003756.11	RBM5	chr3	+	50126341	protein_coding	KNOWN	ENSG00000003756.11_50137415_50140599	0.000171423	0	0.0960817	0.588753	0.00025025	0	0.0960817	0.859486
ENSG00000003756.11	RBM5	chr3	+	50126341	protein_coding	KNOWN	ENSG00000003756.11_50141681_50141741	8.77825e-05	0	0	1.0853	8.08768e-05	0	0	0.999919
ENSG00000003756.11	RBM5	chr3	+	50126341	protein_coding	KNOWN	ENSG00000003756.11_50142010_50142575	5.80422e-05	0.104398	0	0.63254	7.8755e-05	0.283308	-0.141654	0.858267
ENSG00000003756.11	RBM5	chr3	+	50126341	protein_coding	KNOWN	ENSG00000003756.11_50142982_50143142	0.000658243	0.00508611	0.093413	0.753392	0.000772089	0.0119315	0.0874472	0.883693
ENSG00000003756.11	RBM5	chr3	+	50126341	protein_coding	KNOWN	ENSG00000003756.11_50144173_50144297	0.00102796	0.0425917	0.0445273	0.739288	0.00124234	0.102949	-0.00694696	0.89347
ENSG00000003756.11	RBM5	chr3	+	50126341	protein_coding	KNOWN	ENSG00000003756.11_50144914_50145002	0.000722892	0.00215903	0	0.85445	0.000843188	0.00503662	-0.00251831	0.996639
ENSG00000003756.11	RBM5	chr3	+	50126341	protein_coding	KNOWN	ENSG00000003756.11_50145503_50145580	0.00136138	0.0671912	0	0.788008	0.00158935	0.156886	-0.0784429	0.919968
ENSG00000003756.11	RBM5	chr3	+	50126341	protein_coding	KNOWN	ENSG00000003756.11_50145665_50145738	0.00267318	0.0921018	0.0292841	0.746669	0.00307005	0.211551	-0.0764915	0.857523
ENSG00000003756.11	RBM5	chr3	+	50126341	protein_coding	KNOWN	ENSG00000003756.11_50147036_50147256	0.000197183	0.0546324	0	0.748107	0.000245577	0.136082	-0.0680408	0.931714
ENSG00000003756.11	RBM5	chr3	+	50126341	protein_coding	KNOWN	ENSG00000003756.11_50147812_50147896	0.000202845	0.0115571	0.140915	0.668753	0.000246942	0.0281391	0.126845	0.814135
ENSG00000003756.11	RBM5	chr3	+	50126341	protein_coding	KNOWN	ENSG00000003756.11_50148112_50148325	0.0016816	0.0853701	0.0610198	0.603135	0.00223854	0.227288	-0.0526242	0.802888
ENSG00000003756.11	RBM5	chr3	+	50126341	protein_coding	KNOWN	ENSG00000003756.11_50150047_50150977	0.000659608	0	0.255345	0.634128	0.000741021	0	0.255345	0.712397
ENSG00000003756.11	RBM5	chr3	+	50126341	protein_coding	KNOWN	ENSG00000003756.11_50151383_50153040	0.00118673	0.242529	0.114547	0.440178	0.00148631	0.607507	-0.189206	0.551296
ENSG00000003756.11	RBM5	chr3	+	50126341	protein_coding	KNOWN	ENSG00000003756.11_50153339_50153664	0.000325003	0.153896	0.066164	0.558422	0.000417309	0.395209	-0.13144	0.717023
ENSG00000003756.11	RBM5	chr3	+	50126341	protein_coding	KNOWN	ENSG00000003756.11_50154507_50154812	0.00284176	0.0168786	0.0528358	0.622125	0.00409074	0.0485938	0.0285389	0.895555
ENSG00000003756.11	RBM5	chr3	+	50126341	protein_coding	KNOWN	ENSG00000003756.11_50155764_50156454	0.00165314	0.0661875	0.0188915	0.561811	0.002549	0.204111	-0.0831642	0.866266
ENSG00000003987.9	MTMR7	chr8	-	17271037	protein_coding	KNOWN	ENSG00000003987.9_17155539_17157733	0.00475928	0.243614	0.180254	0.526344	0.00498369	0.510201	-0.0748465	0.551162
ENSG00000003989.12	SLC7A2	chr8	+	17354597	protein_coding	KNOWN	ENSG00000003989.12_17422459_17428082	8.13012e-05	0.0074815	0.417382	0.417597	9.64951e-05	0.0177594	0.408503	0.495639
ENSG00000004059.5	ARF5	chr7	+	127228399	protein_coding	KNOWN	ENSG00000004059.5_127228399_127228854	0.00130768	3.84937e-13	0.0299694	0.56741	0.00218425	1.28594e-12	0.0299694	0.947757
ENSG00000004059.5	ARF5	chr7	+	127228399	protein_coding	KNOWN	ENSG00000004059.5_127229099_127229217	1.52659e-05	4.23324e-14	0.0158384	0.775426	1.92926e-05	1.06997e-13	0.0158384	0.979964
ENSG00000004059.5	ARF5	chr7	+	127228399	protein_coding	KNOWN	ENSG00000004059.5_127229539_127230191	0.00186571	0.0707915	6.97604e-10	0.733833	0.00231337	0.175555	-0.0877773	0.909909
ENSG00000004059.5	ARF5	chr7	+	127228399	protein_coding	KNOWN	ENSG00000004059.5_127231017_127231166	0.00163323	0.0510194	0.0119927	0.637453	0.00232621	0.145334	-0.0606744	0.907926
ENSG00000004059.5	ARF5	chr7	+	127228399	protein_coding	KNOWN	ENSG00000004059.5_127231267_127231759	0.000546566	0.0137374	0.0421586	0.620942	0.000806877	0.04056	0.0218786	0.916676
ENSG00000004139.8	SARM1	chr17	+	26691378	protein_coding	KNOWN	ENSG00000004139.8_26708222_26708840	0.00100865	7.64161e-16	0.0482171	0.997219	0.000963886	1.46049e-15	0.0482171	0.952959
ENSG00000004139.8	SARM1	chr17	+	26691378	protein_coding	KNOWN	ENSG00000004139.8_26711376_26711588	0.00277454	0.0335952	0.105787	1.42795	0.0017671	0.0427935	0.0843903	0.90946
ENSG00000004139.8	SARM1	chr17	+	26691378	protein_coding	KNOWN	ENSG00000004139.8_26711858_26711949	0.00253715	0.220987	0.075202	1.0758	0.00184583	0.321546	-0.0855711	0.78267
ENSG00000004139.8	SARM1	chr17	+	26691378	protein_coding	KNOWN	ENSG00000004139.8_26712059_26712294	0.00330941	0.118335	0	0.826251	0.00349132	0.249679	-0.12484	0.871669
ENSG00000004139.8	SARM1	chr17	+	26691378	protein_coding	KNOWN	ENSG00000004139.8_26715193_26715295	0.0019735	0	0.14344	1.39484	0.00128128	0	0.14344	0.905591
ENSG00000004139.8	SARM1	chr17	+	26691378	protein_coding	KNOWN	ENSG00000004139.8_26715369_26715558	1.44115e-05	0.047359	0.025342	0.919963	1.45177e-05	0.0954165	-0.0223663	0.926748
ENSG00000004139.8	SARM1	chr17	+	26691378	protein_coding	KNOWN	ENSG00000004139.8_26722924_26723045	0.0160749	0.0584691	0	0.877222	0.0168895	0.122864	-0.0614322	0.921678
ENSG00000004139.8	SARM1	chr17	+	26691378	protein_coding	KNOWN	ENSG00000004139.8_26723176_26728046	0.00987459	0.195351	0.122456	0.636077	0.0102459	0.405394	-0.0802415	0.659996
ENSG00000004399.8	PLXND1	chr3	-	129325661	protein_coding	KNOWN	ENSG00000004399.8_129274018_129275271	0.000876377	0.049549	0.117437	0.569184	0.00118904	0.134453	0.0502108	0.77225
ENSG00000004399.8	PLXND1	chr3	-	129325661	protein_coding	KNOWN	ENSG00000004399.8_129275460_129275877	0.00306764	0.0625646	0.177354	0.578275	0.00373528	0.152362	0.101173	0.70413
ENSG00000004399.8	PLXND1	chr3	-	129325661	protein_coding	KNOWN	ENSG00000004399.8_129275926_129276066	0.0078224	0.016605	0.215783	0.603825	0.00926786	0.0393468	0.19611	0.715402
ENSG00000004399.8	PLXND1	chr3	-	129325661	protein_coding	KNOWN	ENSG00000004399.8_129277271_129277540	0.00169472	0	0.280837	0.670363	0.0017785	0	0.280837	0.703502
ENSG00000004399.8	PLXND1	chr3	-	129325661	protein_coding	KNOWN	ENSG00000004399.8_129278008_129278626	0.00335588	0.143546	0.279453	0.498818	0.0036273	0.310312	0.124297	0.539162
ENSG00000004399.8	PLXND1	chr3	-	129325661	protein_coding	KNOWN	ENSG00000004399.8_129279173_129279277	0.00196836	0.116665	0.210346	0.607349	0.00210221	0.249198	0.0857475	0.648649
ENSG00000004399.8	PLXND1	chr3	-	129325661	protein_coding	KNOWN	ENSG00000004399.8_129279532_129279785	0.000424653	0.0333551	0.189698	0.609986	0.000509503	0.0800398	0.149678	0.731869
ENSG00000004399.8	PLXND1	chr3	-	129325661	protein_coding	KNOWN	ENSG00000004399.8_129279877_129279899	0.000319856	0.0420463	0.0495319	0.744197	0.000382559	0.100578	-0.000757091	0.890087
ENSG00000004399.8	PLXND1	chr3	-	129325661	protein_coding	KNOWN	ENSG00000004399.8_129280489_129280552	0.00225063	0	0.183188	0.646263	0.00270606	0	0.183188	0.777037
ENSG00000004399.8	PLXND1	chr3	-	129325661	protein_coding	KNOWN	ENSG00000004399.8_129280643_129280746	0.00324877	0	0.171688	0.582968	0.00428651	0	0.171688	0.769184
ENSG00000004399.8	PLXND1	chr3	-	129325661	protein_coding	KNOWN	ENSG00000004399.8_129281316_129281786	0.00401153	0.132017	0.127031	0.622644	0.0045292	0.298107	-0.0220228	0.702994
ENSG00000004399.8	PLXND1	chr3	-	129325661	protein_coding	KNOWN	ENSG00000004399.8_129281937_129282083	0.00184557	0.15907	0.0855232	0.641413	0.00207869	0.358325	-0.0936394	0.722433
ENSG00000004399.8	PLXND1	chr3	-	129325661	protein_coding	KNOWN	ENSG00000004399.8_129284183_129284381	0.00268725	0.180589	0.155478	0.56163	0.00298456	0.401138	-0.0450909	0.623767
ENSG00000004399.8	PLXND1	chr3	-	129325661	protein_coding	KNOWN	ENSG00000004399.8_129284730_129285009	5.35102e-05	0.0984822	0.144732	0.655682	5.95252e-05	0.219105	0.0351798	0.729387
ENSG00000004399.8	PLXND1	chr3	-	129325661	protein_coding	KNOWN	ENSG00000004399.8_129285370_129285474	0.00101042	0.262111	0.0682733	0.609751	0.00107361	0.557004	-0.210229	0.647882
ENSG00000004399.8	PLXND1	chr3	-	129325661	protein_coding	KNOWN	ENSG00000004399.8_129286335_129286447	0.000158789	0.200139	0.147595	0.607353	0.000166228	0.41903	-0.0619197	0.635808
ENSG00000004399.8	PLXND1	chr3	-	129325661	protein_coding	KNOWN	ENSG00000004399.8_129286541_129286648	0.00141218	0.307277	0.0864249	0.530827	0.00152513	0.663707	-0.245428	0.573284
ENSG00000004399.8	PLXND1	chr3	-	129325661	protein_coding	KNOWN	ENSG00000004399.8_129288032_129288800	0.000102242	0.001777	0.201488	0.546149	0.00013641	0.00474173	0.199117	0.728669
ENSG00000004399.8	PLXND1	chr3	-	129325661	protein_coding	KNOWN	ENSG00000004399.8_129289527_129289778	0.000325739	0.175553	0.123147	0.557852	0.000380147	0.40975	-0.0817277	0.651029
ENSG00000004399.8	PLXND1	chr3	-	129325661	protein_coding	KNOWN	ENSG00000004399.8_129289883_129290146	0.0011032	0.132583	0.10641	0.554391	0.00138857	0.333757	-0.0604687	0.697797
ENSG00000004399.8	PLXND1	chr3	-	129325661	protein_coding	KNOWN	ENSG00000004399.8_129290352_129290442	0.000517912	2.52886e-16	0.104249	0.542782	0.000799804	7.81056e-16	0.104249	0.83821
ENSG00000004399.8	PLXND1	chr3	-	129325661	protein_coding	KNOWN	ENSG00000004399.8_129290520_129290701	1.13434e-06	0.0208624	0.120791	0.61923	1.49082e-06	0.0548372	0.0933725	0.813829
ENSG00000004399.8	PLXND1	chr3	-	129325661	protein_coding	KNOWN	ENSG00000004399.8_129291452_129291825	0.000374251	0.227224	0.0378238	0.559058	0.000453924	0.551194	-0.237773	0.678073
ENSG00000004399.8	PLXND1	chr3	-	129325661	protein_coding	KNOWN	ENSG00000004399.8_129292437_129292588	0.000702261	0.126199	0	0.532698	0.00106468	0.382655	-0.191327	0.807608
ENSG00000004399.8	PLXND1	chr3	-	129325661	protein_coding	KNOWN	ENSG00000004399.8_129293179_129293333	0.00118173	0.141909	0.0352431	0.486672	0.00177702	0.42679	-0.178152	0.731831
ENSG00000004399.8	PLXND1	chr3	-	129325661	protein_coding	KNOWN	ENSG00000004399.8_129294312_129294405	0.000916118	0.205589	0.000551725	0.613635	0.00111628	0.501013	-0.249955	0.747705
ENSG00000004399.8	PLXND1	chr3	-	129325661	protein_coding	KNOWN	ENSG00000004399.8_129294609_129294698	0.000817852	0.153953	0.00665948	0.75569	0.000891761	0.335731	-0.161206	0.823982
ENSG00000004399.8	PLXND1	chr3	-	129325661	protein_coding	KNOWN	ENSG00000004399.8_129297172_129297391	0.000147567	0.236922	0	0.674768	0.000161835	0.519658	-0.259829	0.740009
ENSG00000004399.8	PLXND1	chr3	-	129325661	protein_coding	KNOWN	ENSG00000004399.8_129302410_129302512	6.88574e-05	0.0446106	0.0849351	0.717666	8.12687e-05	0.105303	0.0322836	0.847023
ENSG00000004399.8	PLXND1	chr3	-	129325661	protein_coding	KNOWN	ENSG00000004399.8_129302968_129303076	0.00203595	0.0595177	0.106402	0.565188	0.00277701	0.162363	0.02522	0.770911
ENSG00000004399.8	PLXND1	chr3	-	129325661	protein_coding	KNOWN	ENSG00000004399.8_129303228_129303405	0.00208691	0.111479	0.0313047	0.538997	0.00305163	0.326025	-0.131708	0.78816
ENSG00000004399.8	PLXND1	chr3	-	129325661	protein_coding	KNOWN	ENSG00000004399.8_129304795_129304924	0.00108342	0.11527	0.0615206	0.511966	0.00157054	0.334192	-0.105575	0.742152
ENSG00000004399.8	PLXND1	chr3	-	129325661	protein_coding	KNOWN	ENSG00000004399.8_129305015_129305115	0.00021608	2.719e-13	0.0815452	0.576565	0.000328226	8.26033e-13	0.0815452	0.875804
ENSG00000004399.8	PLXND1	chr3	-	129325661	protein_coding	KNOWN	ENSG00000004399.8_129305431_129305562	0.000736533	0.0859853	0.067987	0.624766	0.00094491	0.220624	-0.0423249	0.801522
ENSG00000004399.8	PLXND1	chr3	-	129325661	protein_coding	KNOWN	ENSG00000004399.8_129308194_129308370	0.000215725	0.0735669	0.0599619	0.561202	0.00031042	0.21172	-0.0458979	0.807547
ENSG00000004399.8	PLXND1	chr3	-	129325661	protein_coding	KNOWN	ENSG00000004399.8_129324172_129325661	0.000910153	0.0838049	0.0639506	0.456782	0.00150327	0.276836	-0.0744674	0.754453
ENSG00000004455.11	AK2	chr1	-	33546597	protein_coding	KNOWN	ENSG00000004455.11_33473585_33476434	0.000609824	0.205597	0.177957	0.488985	0.000698418	0.470933	-0.0575089	0.560024
ENSG00000004455.11	AK2	chr1	-	33546597	protein_coding	KNOWN	ENSG00000004455.11_33477049_33477311	0.000595098	0.0885517	0	0.754507	0.000705381	0.209924	-0.104962	0.894332
ENSG00000004455.11	AK2	chr1	-	33546597	protein_coding	KNOWN	ENSG00000004455.11_33477675_33477958	0.000592052	1.3652e-16	0.125551	0.686085	0.000728924	3.36163e-16	0.125551	0.844695
ENSG00000004455.11	AK2	chr1	-	33546597	protein_coding	KNOWN	ENSG00000004455.11_33478645_33479003	0.00548395	0.0202117	0.192573	0.533811	0.00729171	0.0537488	0.165699	0.709779
ENSG00000004455.11	AK2	chr1	-	33546597	protein_coding	KNOWN	ENSG00000004455.11_33479966_33480195	8.46806e-05	0.0195569	0.0574632	0.526772	0.000140228	0.0647712	0.0250776	0.872317
ENSG00000004455.11	AK2	chr1	-	33546597	protein_coding	KNOWN	ENSG00000004455.11_33497145_33497262	0.000547729	0	0.151963	0.806324	0.000571244	0	0.151963	0.840942
ENSG00000004455.11	AK2	chr1	-	33546597	protein_coding	KNOWN	ENSG00000004455.11_33502337_33502593	0.000360233	2.34571e-14	0.0688614	0.647146	0.000502861	6.54891e-14	0.0688614	0.903371
ENSG00000004468.6	CD38	chr4	+	15779898	protein_coding	KNOWN	ENSG00000004468.6_15850162_15851069	0.000983603	0.194447	0.172125	0.584776	0.00103284	0.40836	-0.0320554	0.614046
ENSG00000004478.5	FKBP4	chr12	+	2904119	protein_coding	KNOWN	ENSG00000004478.5_2904119_2904410	0.00585355	0.132158	0.163744	0.536048	0.00698678	0.315487	0.00600004	0.639826
ENSG00000004478.5	FKBP4	chr12	+	2904119	protein_coding	KNOWN	ENSG00000004478.5_2904823_2905534	0.00222389	0	0.034746	1.26335	0.00171026	0	0.034746	0.971569
ENSG00000004478.5	FKBP4	chr12	+	2904119	protein_coding	KNOWN	ENSG00000004478.5_2906304_2906448	0.0132723	0.160249	0.0779665	0.681267	0.0142292	0.343604	-0.0938356	0.730381
ENSG00000004478.5	FKBP4	chr12	+	2904119	protein_coding	KNOWN	ENSG00000004478.5_2906895_2907037	0.00974089	0	0.0759083	0.85931	0.0103083	0	0.0759083	0.909362
ENSG00000004478.5	FKBP4	chr12	+	2904119	protein_coding	KNOWN	ENSG00000004478.5_2907872_2908410	0.0144687	4.50017e-13	0.136875	0.692983	0.0171364	1.06598e-12	0.136875	0.820753
ENSG00000004478.5	FKBP4	chr12	+	2904119	protein_coding	KNOWN	ENSG00000004478.5_2909016_2909106	0.00635644	0.203341	0	0.677583	0.00716396	0.458346	-0.229173	0.763663
ENSG00000004478.5	FKBP4	chr12	+	2904119	protein_coding	KNOWN	ENSG00000004478.5_2909205_2909288	0.0090648	0.159136	1.41154e-18	0.766557	0.00969748	0.340486	-0.170243	0.820059
ENSG00000004478.5	FKBP4	chr12	+	2904119	protein_coding	KNOWN	ENSG00000004478.5_2909558_2909743	0.0167402	0.19375	0.0995564	0.672207	0.0170427	0.394501	-0.0976939	0.684352
ENSG00000004478.5	FKBP4	chr12	+	2904119	protein_coding	KNOWN	ENSG00000004478.5_2910283_2910522	0.0132051	0.169269	0.127872	0.622674	0.014153	0.362841	-0.0535485	0.667375
ENSG00000004478.5	FKBP4	chr12	+	2904119	protein_coding	KNOWN	ENSG00000004478.5_2912317_2913124	0.00824051	0.199312	0.0624821	0.626178	0.00919482	0.444787	-0.159911	0.698694
ENSG00000004487.10	KDM1A	chr1	+	23345941	protein_coding	KNOWN	ENSG00000004487.10_23345941_23346440	0.000233476	0	0.0471567	0.72254	0.000303243	0	0.0471567	0.938449
ENSG00000004487.10	KDM1A	chr1	+	23345941	protein_coding	KNOWN	ENSG00000004487.10_23356962_23357127	0.00199022	0.0207398	0	0.930486	0.0020879	0.0435153	-0.0217577	0.976154
ENSG00000004487.10	KDM1A	chr1	+	23345941	protein_coding	KNOWN	ENSG00000004487.10_23370920_23370979	0.00404475	0	0.157658	1.20133	0.00296746	0	0.157658	0.881366
ENSG00000004487.10	KDM1A	chr1	+	23345941	protein_coding	KNOWN	ENSG00000004487.10_23376880_23377013	0.00158063	0	0.0347395	0.858983	0.00176546	0	0.0347395	0.959433
ENSG00000004487.10	KDM1A	chr1	+	23345941	protein_coding	KNOWN	ENSG00000004487.10_23380254_23380332	0.00168418	4.63787e-14	0.00718117	0.97485	0.00171206	9.42931e-14	0.00718117	0.990988
ENSG00000004487.10	KDM1A	chr1	+	23345941	protein_coding	KNOWN	ENSG00000004487.10_23381562_23381911	0.000130953	0.140673	5.68583e-14	0.797316	0.000139591	0.299904	-0.149952	0.849908
ENSG00000004487.10	KDM1A	chr1	+	23345941	protein_coding	KNOWN	ENSG00000004487.10_23382425_23382531	0.000236657	1.874e-14	0.0144854	0.911793	0.000255428	4.04526e-14	0.0144854	0.98411
ENSG00000004487.10	KDM1A	chr1	+	23345941	protein_coding	KNOWN	ENSG00000004487.10_23383977_23384058	0.00281448	0	0.00799734	0.85287	0.0032587	0	0.00799734	0.987482
ENSG00000004487.10	KDM1A	chr1	+	23345941	protein_coding	KNOWN	ENSG00000004487.10_23385566_23385660	0.00419153	0	0.0948627	0.792652	0.00470058	0	0.0948627	0.888916
ENSG00000004487.10	KDM1A	chr1	+	23345941	protein_coding	KNOWN	ENSG00000004487.10_23395032_23395174	0.0034932	0.105982	0.0623984	0.658547	0.00420654	0.255248	-0.0652258	0.793029
ENSG00000004487.10	KDM1A	chr1	+	23345941	protein_coding	KNOWN	ENSG00000004487.10_23395554_23395644	0.0138463	0.167751	8.1903e-13	0.726011	0.0152559	0.369655	-0.184828	0.799916
ENSG00000004487.10	KDM1A	chr1	+	23345941	protein_coding	KNOWN	ENSG00000004487.10_23397718_23397852	0.00310105	0.0189583	0	0.810273	0.00372574	0.0455545	-0.0227773	0.973497
ENSG00000004487.10	KDM1A	chr1	+	23345941	protein_coding	KNOWN	ENSG00000004487.10_23398617_23398690	0.00108792	0	0.0274989	0.89735	0.00117494	0	0.0274989	0.969127
ENSG00000004487.10	KDM1A	chr1	+	23345941	protein_coding	KNOWN	ENSG00000004487.10_23399767_23399896	0.00406608	0.0777544	0.0824092	0.708658	0.0046582	0.178154	-0.00666802	0.811855
ENSG00000004487.10	KDM1A	chr1	+	23345941	protein_coding	KNOWN	ENSG00000004487.10_23403721_23403853	0.00324279	0.0523854	0.00851303	0.847087	0.0035587	0.114978	-0.0489757	0.92961
ENSG00000004487.10	KDM1A	chr1	+	23345941	protein_coding	KNOWN	ENSG00000004487.10_23405459_23405670	0.00471508	0.0914418	0.0885157	0.710061	0.00526981	0.2044	-0.0136843	0.793601
ENSG00000004487.10	KDM1A	chr1	+	23345941	protein_coding	KNOWN	ENSG00000004487.10_23406046_23406160	5.57678e-05	0	0.0632912	0.754412	6.8196e-05	0	0.0632912	0.922536
ENSG00000004487.10	KDM1A	chr1	+	23345941	protein_coding	KNOWN	ENSG00000004487.10_23407939_23408066	0.00359827	0.0473949	2.01499e-14	0.73814	0.00455978	0.120119	-0.0600595	0.935381
ENSG00000004487.10	KDM1A	chr1	+	23345941	protein_coding	KNOWN	ENSG00000004487.10_23408713_23408859	2.18335e-05	0.00226964	8.22478e-15	0.883079	2.46603e-05	0.00512697	-0.00256349	0.997412
ENSG00000004487.10	KDM1A	chr1	+	23345941	protein_coding	KNOWN	ENSG00000004487.10_23409672_23410182	0.000917893	0.00445987	0.0163651	0.652012	0.00136235	0.0132389	0.00974565	0.967729
ENSG00000004534.9	RBM6	chr3	+	49977440	protein_coding	KNOWN	ENSG00000004534.9_49977440_49977658	0.00148434	0.150617	0.00312965	0.785054	0.00157861	0.320364	-0.157052	0.834911
ENSG00000004534.9	RBM6	chr3	+	49977440	protein_coding	KNOWN	ENSG00000004534.9_50000009_50000460	0.000774379	0.056984	0	0.791383	0.000911955	0.134216	-0.0671078	0.93198
ENSG00000004534.9	RBM6	chr3	+	49977440	protein_coding	KNOWN	ENSG00000004534.9_50004631_50006181	0.00265961	0.0588392	0.20896	0.576525	0.00314009	0.138938	0.139491	0.68068
ENSG00000004534.9	RBM6	chr3	+	49977440	protein_coding	KNOWN	ENSG00000004534.9_50009492_50009581	0.000321249	0.0650905	0.0139571	0.817604	0.000358148	0.145134	-0.0586097	0.911515
ENSG00000004534.9	RBM6	chr3	+	49977440	protein_coding	KNOWN	ENSG00000004534.9_50012756_50012825	0.000188284	0	0.0668154	0.880316	0.000198754	0	0.0668154	0.92927
ENSG00000004534.9	RBM6	chr3	+	49977440	protein_coding	KNOWN	ENSG00000004534.9_50036873_50036946	0.00022184	0.152572	0.0558746	0.77428	0.000225688	0.310438	-0.0993441	0.787712
ENSG00000004534.9	RBM6	chr3	+	49977440	protein_coding	KNOWN	ENSG00000004534.9_50084542_50084759	0.00149413	0.170222	0	0.998278	0.00127704	0.290979	-0.14549	0.853233
ENSG00000004534.9	RBM6	chr3	+	49977440	protein_coding	KNOWN	ENSG00000004534.9_50085678_50085752	0.00375446	0.0729238	0.219561	0.572026	0.0043241	0.167976	0.135573	0.658815
ENSG00000004534.9	RBM6	chr3	+	49977440	protein_coding	KNOWN	ENSG00000004534.9_50091449_50091828	0.000961248	3.27277e-13	0.0620458	0.778108	0.00114283	7.78199e-13	0.0620458	0.925091
ENSG00000004534.9	RBM6	chr3	+	49977440	protein_coding	KNOWN	ENSG00000004534.9_50095161_50095436	0.00185124	0.110644	0.220112	0.568189	0.00205512	0.245659	0.0972826	0.630763
ENSG00000004534.9	RBM6	chr3	+	49977440	protein_coding	KNOWN	ENSG00000004534.9_50095835_50096348	0.00580658	0.107272	0.239074	0.53736	0.00652782	0.241192	0.118478	0.604107
ENSG00000004534.9	RBM6	chr3	+	49977440	protein_coding	KNOWN	ENSG00000004534.9_50096776_50097179	2.10732e-05	0.0930012	0.137411	0.657674	2.37282e-05	0.209437	0.0326931	0.740534
ENSG00000004534.9	RBM6	chr3	+	49977440	protein_coding	KNOWN	ENSG00000004534.9_50098234_50098268	0.000268617	0.0353609	0.0551775	1.33492	0.000188407	0.0496039	0.0303755	0.936308
ENSG00000004534.9	RBM6	chr3	+	49977440	protein_coding	KNOWN	ENSG00000004534.9_50098389_50098431	0.00191224	0.178263	1.03378e-13	0.647072	0.00231157	0.430979	-0.215489	0.782199
ENSG00000004534.9	RBM6	chr3	+	49977440	protein_coding	KNOWN	ENSG00000004534.9_50098573_50098654	0.0027535	0.250742	0.0515211	0.549174	0.00322352	0.587087	-0.242022	0.642917
ENSG00000004534.9	RBM6	chr3	+	49977440	protein_coding	KNOWN	ENSG00000004534.9_50098895_50099541	0.00161426	0.262658	0.246004	0.354003	0.00186775	0.607808	-0.0578998	0.409593
ENSG00000004534.9	RBM6	chr3	+	49977440	protein_coding	KNOWN	ENSG00000004534.9_50102464_50102559	0.00234015	0.356919	3.49961e-14	0.518241	0.00266683	0.813491	-0.406745	0.590588
ENSG00000004534.9	RBM6	chr3	+	49977440	protein_coding	KNOWN	ENSG00000004534.9_50103675_50103935	2.01178e-05	0.0531967	0.282924	0.592377	2.16666e-05	0.114584	0.225631	0.637982
ENSG00000004534.9	RBM6	chr3	+	49977440	protein_coding	KNOWN	ENSG00000004534.9_50106123_50106197	0.00212847	0.0192327	0.124125	0.723974	0.00244804	0.0442407	0.102004	0.832671
ENSG00000004534.9	RBM6	chr3	+	49977440	protein_coding	KNOWN	ENSG00000004534.9_50107888_50107985	0.000145581	0.15273	0.0931593	0.532201	0.000187066	0.392502	-0.103092	0.683856
ENSG00000004534.9	RBM6	chr3	+	49977440	protein_coding	KNOWN	ENSG00000004534.9_50112606_50112763	0.000103965	0	0.0839936	0.633769	0.000144825	0	0.0839936	0.882851
ENSG00000004534.9	RBM6	chr3	+	49977440	protein_coding	KNOWN	ENSG00000004534.9_50114441_50114683	0.000532471	0.058484	1.70424e-08	0.638493	0.000763389	0.167694	-0.0838468	0.91539
ENSG00000004534.9	RBM6	chr3	+	49977440	protein_coding	KNOWN	ENSG00000004534.9_50127815_50127884	0.00537061	0	0	1.1349	0.00470993	0	0	0.99529
ENSG00000004534.9	RBM6	chr3	+	49977440	protein_coding	KNOWN	ENSG00000004534.9_50129476_50129641	0.00299948	0	0.157542	0.596694	0.00396109	0	0.157542	0.78799
ENSG00000004534.9	RBM6	chr3	+	49977440	protein_coding	KNOWN	ENSG00000004534.9_50131153_50131308	5.39473e-06	2.79261e-14	0.112477	0.698153	6.65494e-06	6.88993e-14	0.112477	0.861242
ENSG00000004534.9	RBM6	chr3	+	49977440	protein_coding	KNOWN	ENSG00000004534.9_50137415_50137478	0.0014833	3.30171e-15	0.116282	0.956191	0.00138115	6.14869e-15	0.116282	0.890345
ENSG00000004660.9	CAMKK1	chr17	-	3796338	protein_coding	KNOWN	ENSG00000004660.9_3763609_3765577	0.0181118	0.12884	0.246505	0.523649	0.0197488	0.280971	0.10602	0.57098
ENSG00000004660.9	CAMKK1	chr17	-	3796338	protein_coding	KNOWN	ENSG00000004660.9_3768451_3769305	0.0249381	0.181695	0.0147534	1.01582	0.0201568	0.293718	-0.132106	0.821059
ENSG00000004660.9	CAMKK1	chr17	-	3796338	protein_coding	KNOWN	ENSG00000004660.9_3772781_3772909	0.00979649	1.70259e-14	0.144117	1.2192	0.00713451	2.4799e-14	0.144117	0.887909
ENSG00000004660.9	CAMKK1	chr17	-	3796338	protein_coding	KNOWN	ENSG00000004660.9_3779517_3779716	0.0190035	0	0.141453	1.14804	0.0145231	0	0.141453	0.877374
ENSG00000004660.9	CAMKK1	chr17	-	3796338	protein_coding	KNOWN	ENSG00000004660.9_3788622_3789024	0.00430695	0.115579	0.101971	0.908847	0.00380909	0.204437	-0.000247152	0.803789
ENSG00000004700.11	RECQL	chr12	-	21654603	protein_coding	KNOWN	ENSG00000004700.11_21621845_21623280	2.02663e-07	0.108386	0.0937716	0.562489	2.65041e-07	0.283492	-0.0479746	0.73562
ENSG00000004700.11	RECQL	chr12	-	21654603	protein_coding	KNOWN	ENSG00000004700.11_21623903_21624032	0.000271853	0.0564187	0.113626	0.717111	0.000306338	0.127151	0.0500507	0.808078
ENSG00000004700.11	RECQL	chr12	-	21654603	protein_coding	KNOWN	ENSG00000004700.11_21624362_21624581	0.00153577	0.0407399	0.0843372	0.679385	0.00190542	0.101092	0.0337913	0.842912
ENSG00000004700.11	RECQL	chr12	-	21654603	protein_coding	KNOWN	ENSG00000004700.11_21626485_21626576	0.00195421	0.0731156	0.0326819	0.698486	0.00242386	0.181375	-0.0580056	0.866352
ENSG00000004700.11	RECQL	chr12	-	21654603	protein_coding	KNOWN	ENSG00000004700.11_21627775_21627913	0.00300545	0	0.00864912	0.750291	0.00394444	0	0.00864912	0.984704
ENSG00000004700.11	RECQL	chr12	-	21654603	protein_coding	KNOWN	ENSG00000004700.11_21628402_21628519	0.00177652	0	0.0418456	0.724779	0.00231197	0	0.0418456	0.94323
ENSG00000004700.11	RECQL	chr12	-	21654603	protein_coding	KNOWN	ENSG00000004700.11_21628610_21628758	0.00255601	0	0.094483	0.671581	0.00332546	0	0.094483	0.873749
ENSG00000004700.11	RECQL	chr12	-	21654603	protein_coding	KNOWN	ENSG00000004700.11_21629845_21629926	0.000570103	0.0391167	0.0262968	0.750261	0.000698446	0.0958456	-0.021626	0.919162
ENSG00000004700.11	RECQL	chr12	-	21654603	protein_coding	KNOWN	ENSG00000004700.11_21630737_21630903	9.72713e-05	0	0.0518357	0.753844	0.000120717	0	0.0518357	0.935549
ENSG00000004700.11	RECQL	chr12	-	21654603	protein_coding	KNOWN	ENSG00000004700.11_21636310_21636508	5.56683e-05	5.27306e-13	0.103095	0.64955	7.3958e-05	1.4011e-12	0.103095	0.86296
ENSG00000004700.11	RECQL	chr12	-	21654603	protein_coding	KNOWN	ENSG00000004700.11_21639413_21639519	0.00143767	1.47242e-15	0.0889078	0.719233	0.00177582	3.6375e-15	0.0889078	0.888404
ENSG00000004700.11	RECQL	chr12	-	21654603	protein_coding	KNOWN	ENSG00000004700.11_21643133_21643312	0.000238467	0.044847	0.0927625	0.688262	0.000288662	0.108574	0.0384756	0.833136
ENSG00000004700.11	RECQL	chr12	-	21654603	protein_coding	KNOWN	ENSG00000004700.11_21644453_21644650	3.21113e-05	0.0204137	0.0960878	0.679177	4.03555e-05	0.0513093	0.0704332	0.853548
ENSG00000004700.11	RECQL	chr12	-	21654603	protein_coding	KNOWN	ENSG00000004700.11_21652489_21652549	0.00315207	0	0.0946875	1.17439	0.0024776	0	0.0946875	0.923096
ENSG00000004700.11	RECQL	chr12	-	21654603	protein_coding	KNOWN	ENSG00000004700.11_21654104_21654603	0.00215823	0	0.0772139	0.772394	0.00253382	0	0.0772139	0.906815
ENSG00000004766.11	CCDC132	chr7	+	92861653	protein_coding	KNOWN	ENSG00000004766.11_92905154_92905740	0.000408816	2.44223e-14	0.0173875	1.05631	0.000380611	4.54746e-14	0.0173875	0.983431
ENSG00000004766.11	CCDC132	chr7	+	92861653	protein_coding	KNOWN	ENSG00000004766.11_92921015_92921147	0.00266833	0.0846935	0.107548	0.942846	0.00234526	0.148878	0.0331092	0.828689
ENSG00000004766.11	CCDC132	chr7	+	92861653	protein_coding	KNOWN	ENSG00000004766.11_92935140_92935316	0.0010614	0	0.0316634	0.930359	0.00110209	0	0.0316634	0.966021
ENSG00000004766.11	CCDC132	chr7	+	92861653	protein_coding	KNOWN	ENSG00000004766.11_92938136_92938254	0.00138845	5.72109e-14	0.0343433	0.942234	0.00141974	1.17e-13	0.0343433	0.963463
ENSG00000004766.11	CCDC132	chr7	+	92861653	protein_coding	KNOWN	ENSG00000004766.11_92940478_92940584	0.00531199	0.0362213	0.0719153	0.941755	0.00503409	0.0686526	0.037589	0.892487
ENSG00000004766.11	CCDC132	chr7	+	92861653	protein_coding	KNOWN	ENSG00000004766.11_92949688_92950482	0.00200383	3.83426e-14	0.0184159	1.57638	0.00125491	4.80244e-14	0.0184159	0.987212
ENSG00000004766.11	CCDC132	chr7	+	92861653	protein_coding	KNOWN	ENSG00000004766.11_92952562_92953044	0.000215575	4.07872e-10	0.0348627	1.12874	0.00018523	7.0092e-10	0.0348627	0.969859
ENSG00000004766.11	CCDC132	chr7	+	92861653	protein_coding	KNOWN	ENSG00000004766.11_92963429_92963509	0.00451218	0.0829693	0	1.14151	0.00367145	0.13502	-0.0675101	0.928818
ENSG00000004766.11	CCDC132	chr7	+	92861653	protein_coding	KNOWN	ENSG00000004766.11_92970739_92970887	0.00608769	0.0192009	0	0.919922	0.00644057	0.0406277	-0.0203139	0.973246
ENSG00000004766.11	CCDC132	chr7	+	92861653	protein_coding	KNOWN	ENSG00000004766.11_92978023_92978119	9.25932e-06	0	0.00799743	1.03703	8.86025e-06	0	0.00799743	0.992338
ENSG00000004766.11	CCDC132	chr7	+	92861653	protein_coding	KNOWN	ENSG00000004766.11_92979187_92979345	4.38735e-05	7.77987e-13	0.183207	0.725749	4.82657e-05	1.71175e-12	0.183207	0.798404
ENSG00000004766.11	CCDC132	chr7	+	92861653	protein_coding	KNOWN	ENSG00000004766.11_92982952_92983073	0.00265959	0.105316	2.63633e-13	0.838395	0.00281031	0.222569	-0.111285	0.885905
ENSG00000004766.11	CCDC132	chr7	+	92861653	protein_coding	KNOWN	ENSG00000004766.11_92985203_92985498	0.000755221	0	0.111162	0.760514	0.000865651	0	0.111162	0.871718
ENSG00000004766.11	CCDC132	chr7	+	92861653	protein_coding	KNOWN	ENSG00000004766.11_92987629_92988338	0.000352823	0.052802	0.0409006	0.770893	0.000407913	0.122093	-0.0201459	0.891259
ENSG00000004776.5	HSPB6	chr19	-	36247930	protein_coding	KNOWN	ENSG00000004776.5_36245470_36246584	0.00459016	0.0287411	0.219728	0.536279	0.00581521	0.0728233	0.183316	0.679403
ENSG00000004776.5	HSPB6	chr19	-	36247930	protein_coding	KNOWN	ENSG00000004776.5_36246673_36246795	0.00109193	0	0.0778631	0.361862	0.00247706	0	0.0778631	0.820889
ENSG00000004776.5	HSPB6	chr19	-	36247930	protein_coding	KNOWN	ENSG00000004776.5_36247712_36247930	0.00158749	2.32738e-14	0.0651756	0.401063	0.00339334	9.94976e-14	0.0651756	0.857291
ENSG00000004779.3	NDUFAB1	chr16	-	23607677	protein_coding	KNOWN	ENSG00000004779.3_23592323_23592494	0.00034746	0	0.0477458	0.647846	0.000499267	0	0.0477458	0.930894
ENSG00000004779.3	NDUFAB1	chr16	-	23607677	protein_coding	KNOWN	ENSG00000004779.3_23593597_23593696	0.000775938	0	0.0165359	0.572206	0.00131622	0	0.0165359	0.970634
ENSG00000004779.3	NDUFAB1	chr16	-	23607677	protein_coding	KNOWN	ENSG00000004779.3_23596657_23596744	0.00210226	0.0764426	0.0437556	0.705469	0.00253967	0.184695	-0.0485922	0.852253
ENSG00000004779.3	NDUFAB1	chr16	-	23607677	protein_coding	KNOWN	ENSG00000004779.3_23598518_23598640	0.0162906	0	0.126866	0.740595	0.0184335	0	0.126866	0.838012
ENSG00000004779.3	NDUFAB1	chr16	-	23607677	protein_coding	KNOWN	ENSG00000004779.3_23607444_23607677	0.00628777	5.88126e-15	0.0777174	0.530826	0.0102268	1.91313e-14	0.0777174	0.863369
ENSG00000004799.6	PDK4	chr7	-	95225828	protein_coding	KNOWN	ENSG00000004799.6_95212811_95215093	0.00337584	0.270601	0.306829	0.368987	0.00355429	0.56981	0.0219242	0.388492
ENSG00000004799.6	PDK4	chr7	-	95225828	protein_coding	KNOWN	ENSG00000004799.6_95215992_95216435	0.00184143	0.0722099	0.298455	0.519849	0.00206356	0.161841	0.217535	0.582558
ENSG00000004799.6	PDK4	chr7	-	95225828	protein_coding	KNOWN	ENSG00000004799.6_95216730_95217137	0.00104869	0.0840424	0.278464	0.523247	0.00118255	0.18954	0.183694	0.590038
ENSG00000004799.6	PDK4	chr7	-	95225828	protein_coding	KNOWN	ENSG00000004799.6_95218952_95219029	0.00222892	0.077104	0.230208	0.616454	0.00240705	0.166532	0.146941	0.665721
ENSG00000004799.6	PDK4	chr7	-	95225828	protein_coding	KNOWN	ENSG00000004799.6_95221300_95221377	6.43224e-07	0.0552022	0.238555	0.603063	7.17227e-07	0.123106	0.177001	0.672446
ENSG00000004799.6	PDK4	chr7	-	95225828	protein_coding	KNOWN	ENSG00000004799.6_95221823_95222256	0.00159308	0.118167	0.245458	0.502486	0.00183597	0.272366	0.109275	0.579099
ENSG00000004799.6	PDK4	chr7	-	95225828	protein_coding	KNOWN	ENSG00000004799.6_95223011_95223082	0.00396761	0.0349921	0.234986	0.614572	0.00446543	0.0787652	0.195603	0.691682
ENSG00000004799.6	PDK4	chr7	-	95225828	protein_coding	KNOWN	ENSG00000004799.6_95224083_95224476	0.00209778	0.0378339	0.247316	0.608741	0.00234131	0.0844518	0.20509	0.679407
ENSG00000004799.6	PDK4	chr7	-	95225828	protein_coding	KNOWN	ENSG00000004799.6_95225476_95225828	0.0025595	0.0476533	0.251111	0.626825	0.00275764	0.102685	0.199769	0.675349
ENSG00000004838.9	ZMYND10	chr3	-	50384283	protein_coding	KNOWN	ENSG00000004838.9_50379446_50380875	0.00443976	0	3.6785e-18	1.12807	0.00392028	0	3.6785e-18	0.99608
ENSG00000004838.9	ZMYND10	chr3	-	50384283	protein_coding	KNOWN	ENSG00000004838.9_50382919_50384283	0.00732968	0.139454	0.133394	1.10597	0.00528781	0.201211	0.0327888	0.797873
ENSG00000004846.12	ABCB5	chr7	+	20654830	protein_coding	KNOWN	ENSG00000004846.12_20795050_20796632	0.000354817	0.225561	0.253818	1.05008	0.000231934	0.294886	0.106375	0.686411
ENSG00000004864.8	SLC25A13	chr7	-	95951459	protein_coding	KNOWN	ENSG00000004864.8_95749532_95750689	5.45954e-05	0.0464917	0.138319	0.709137	6.10685e-05	0.104008	0.0863154	0.793216
ENSG00000004864.8	SLC25A13	chr7	-	95951459	protein_coding	KNOWN	ENSG00000004864.8_95750967_95751310	4.72618e-05	0	0.217005	0.711677	5.08886e-05	0	0.217005	0.766291
ENSG00000004864.8	SLC25A13	chr7	-	95951459	protein_coding	KNOWN	ENSG00000004864.8_95761055_95761193	0.000167055	0	0.025255	0.869766	0.000186614	0	0.025255	0.971601
ENSG00000004864.8	SLC25A13	chr7	-	95951459	protein_coding	KNOWN	ENSG00000004864.8_95775866_95776008	0.00169892	0.17464	0	0.824656	0.00169723	0.348933	-0.174467	0.823836
ENSG00000004864.8	SLC25A13	chr7	-	95951459	protein_coding	KNOWN	ENSG00000004864.8_95813589_95813886	0.00151413	0	0.0119785	0.943194	0.00158268	0	0.0119785	0.985896
ENSG00000004864.8	SLC25A13	chr7	-	95951459	protein_coding	KNOWN	ENSG00000004864.8_95818606_95818691	0.00555136	0.00363221	0.0485623	1.34595	0.00395481	0.0051752	0.0459747	0.958862
ENSG00000004864.8	SLC25A13	chr7	-	95951459	protein_coding	KNOWN	ENSG00000004864.8_95818893_95818986	1.28678e-05	0.065141	3.56999e-17	1.35035	9.09059e-06	0.0920391	-0.0460196	0.953971
ENSG00000004864.8	SLC25A13	chr7	-	95951459	protein_coding	KNOWN	ENSG00000004864.8_95820421_95820559	0.00300534	0.0146544	0.0674532	0.933665	0.00294995	0.0287685	0.053069	0.916456
ENSG00000004864.8	SLC25A13	chr7	-	95951459	protein_coding	KNOWN	ENSG00000004864.8_95822349_95822495	0.000675918	0.0983605	1.13308e-13	0.852754	0.000710154	0.206685	-0.103343	0.895947
ENSG00000004864.8	SLC25A13	chr7	-	95951459	protein_coding	KNOWN	ENSG00000004864.8_95838150_95838289	3.59234e-06	0	0	1.00078	3.58951e-06	0	0	0.999996
ENSG00000004864.8	SLC25A13	chr7	-	95951459	protein_coding	KNOWN	ENSG00000004864.8_95864114_95864229	0.00658683	0	0	1.28698	0.005092	0	0	0.994908
ENSG00000004864.8	SLC25A13	chr7	-	95951459	protein_coding	KNOWN	ENSG00000004864.8_95906508_95906652	0.000339704	0	0.0663599	1.07681	0.000297072	0	0.0663599	0.941671
ENSG00000004866.13	ST7	chr7	+	116593292	protein_coding	KNOWN	ENSG00000004866.13_116593292_116593745	0.00741903	1.38671e-15	0	0.919962	0.00799998	2.9906e-15	-1.4953e-15	0.992
ENSG00000004866.13	ST7	chr7	+	116593292	protein_coding	KNOWN	ENSG00000004866.13_116739816_116739898	0.00406565	0.00927678	0	0.924047	0.00433721	0.0197928	-0.0098964	0.985766
ENSG00000004866.13	ST7	chr7	+	116593292	protein_coding	KNOWN	ENSG00000004866.13_116759615_116759774	0.0011663	0	0	0.931861	0.00125001	0	0	0.99875
ENSG00000004866.13	ST7	chr7	+	116593292	protein_coding	KNOWN	ENSG00000004866.13_116769847_116769901	0.0073022	0.0658613	0	1.45302	0.00478462	0.0863086	-0.0431543	0.952061
ENSG00000004866.13	ST7	chr7	+	116593292	protein_coding	KNOWN	ENSG00000004866.13_116770545_116770660	0.0033233	0.103647	8.80303e-14	0.787023	0.00371737	0.231875	-0.115937	0.880345
ENSG00000004866.13	ST7	chr7	+	116593292	protein_coding	KNOWN	ENSG00000004866.13_116771939_116772014	0.0018654	0.0667271	0.00666282	0.907075	0.00189895	0.135855	-0.0612645	0.923391
ENSG00000004866.13	ST7	chr7	+	116593292	protein_coding	KNOWN	ENSG00000004866.13_116774178_116774246	0.00164275	0	0.0515618	1.04204	0.00149989	0	0.0515618	0.951422
ENSG00000004866.13	ST7	chr7	+	116593292	protein_coding	KNOWN	ENSG00000004866.13_116776135_116777396	8.05161e-06	0.0925511	0.0202474	0.761608	9.208e-06	0.211687	-0.0855961	0.870992
ENSG00000004866.13	ST7	chr7	+	116593292	protein_coding	KNOWN	ENSG00000004866.13_116778489_116778586	6.01963e-05	2.05333e-13	0.0684068	0.769157	7.18655e-05	4.90274e-13	0.0684068	0.91826
ENSG00000004866.13	ST7	chr7	+	116593292	protein_coding	KNOWN	ENSG00000004866.13_116810916_116811030	0.00127161	0	0.0292085	0.831624	0.00147501	0	0.0292085	0.964644
ENSG00000004866.13	ST7	chr7	+	116593292	protein_coding	KNOWN	ENSG00000004866.13_116829375_116829447	0.00409134	0	0	1.28351	0.0031775	0	0	0.996823
ENSG00000004866.13	ST7	chr7	+	116593292	protein_coding	KNOWN	ENSG00000004866.13_116830888_116830990	0.000793746	0.0286348	0.00400902	0.949075	0.000807873	0.0582889	-0.0251354	0.965967
ENSG00000004866.13	ST7	chr7	+	116593292	protein_coding	KNOWN	ENSG00000004866.13_116849841_116849991	4.38878e-05	0.0516014	0.134921	0.656739	5.20426e-05	0.122379	0.0737314	0.778768
ENSG00000004866.13	ST7	chr7	+	116593292	protein_coding	KNOWN	ENSG00000004866.13_116859079_116859230	0.00962207	0.048783	0.0236574	0.899827	0.00979954	0.0993656	-0.0260254	0.916424
ENSG00000004866.13	ST7	chr7	+	116593292	protein_coding	KNOWN	ENSG00000004866.13_116861977_116862116	0.000718468	0.0740862	0.0779968	0.807586	0.000748102	0.154284	0.000854881	0.840896
ENSG00000004866.13	ST7	chr7	+	116593292	protein_coding	KNOWN	ENSG00000004866.13_116862915_116863961	1.47948e-05	0.0455562	0.210974	0.639274	1.65154e-05	0.101708	0.16012	0.71362
ENSG00000004866.13	ST7	chr7	+	116593292	protein_coding	KNOWN	ENSG00000004866.13_116869816_116870157	0.00037855	0	0	0.79947	0.000473277	0	0	0.999527
ENSG00000004897.5	CDC27	chr17	-	45266788	protein_coding	KNOWN	ENSG00000004897.5_45195069_45198383	0.00238424	0.121556	0.132482	0.410523	0.00357486	0.364517	-0.0497762	0.615527
ENSG00000004897.5	CDC27	chr17	-	45266788	protein_coding	KNOWN	ENSG00000004897.5_45199810_45199966	0.0029736	0.113933	0.0715084	0.604325	0.00375104	0.287441	-0.0722121	0.762324
ENSG00000004897.5	CDC27	chr17	-	45266788	protein_coding	KNOWN	ENSG00000004897.5_45201252_45201326	0.00207072	0.123378	0.0603913	0.674296	0.00240743	0.28688	-0.0830488	0.783941
ENSG00000004897.5	CDC27	chr17	-	45266788	protein_coding	KNOWN	ENSG00000004897.5_45206759_45206887	0.000451303	0.0877534	0.0380416	0.606875	0.000615591	0.239397	-0.0816568	0.827796
ENSG00000004897.5	CDC27	chr17	-	45266788	protein_coding	KNOWN	ENSG00000004897.5_45209623_45209740	2.68046e-05	0.0438359	0.00265682	0.718566	3.50348e-05	0.114591	-0.0546386	0.939197
ENSG00000004897.5	CDC27	chr17	-	45266788	protein_coding	KNOWN	ENSG00000004897.5_45214518_45214726	0.00350566	0.0163545	0.0962997	0.743757	0.00407674	0.0380374	0.077281	0.864917
ENSG00000004897.5	CDC27	chr17	-	45266788	protein_coding	KNOWN	ENSG00000004897.5_45216105_45216257	0.00193359	0	0.118963	0.792897	0.002116	0	0.118963	0.867698
ENSG00000004897.5	CDC27	chr17	-	45266788	protein_coding	KNOWN	ENSG00000004897.5_45219219_45219391	0.00302286	0.0339794	0.0326882	0.765773	0.00361819	0.0813425	-0.00798302	0.916585
ENSG00000004897.5	CDC27	chr17	-	45266788	protein_coding	KNOWN	ENSG00000004897.5_45219595_45219802	1.12331e-05	0.0546005	0.025171	0.724853	1.39605e-05	0.135715	-0.0426865	0.900846
ENSG00000004897.5	CDC27	chr17	-	45266788	protein_coding	KNOWN	ENSG00000004897.5_45221249_45221348	0.000581066	0.00496752	0.0136817	0.978166	0.000582583	0.00996098	0.00870123	0.980719
ENSG00000004897.5	CDC27	chr17	-	45266788	protein_coding	KNOWN	ENSG00000004897.5_45229172_45229302	0.00041981	0	0	0.922229	0.000455006	0	0	0.999545
ENSG00000004897.5	CDC27	chr17	-	45266788	protein_coding	KNOWN	ENSG00000004897.5_45232038_45232152	8.29232e-06	0	0.0554884	1.02102	7.70291e-06	0	0.0554884	0.948448
ENSG00000004897.5	CDC27	chr17	-	45266788	protein_coding	KNOWN	ENSG00000004897.5_45234279_45234490	9.68558e-06	0	0.0382079	0.822604	1.12516e-05	0	0.0382079	0.955603
ENSG00000004897.5	CDC27	chr17	-	45266788	protein_coding	KNOWN	ENSG00000004897.5_45234596_45234750	0.00049644	2.65333e-15	0.0794861	0.739275	0.000605964	6.47741e-15	0.0794861	0.902372
ENSG00000004897.5	CDC27	chr17	-	45266788	protein_coding	KNOWN	ENSG00000004897.5_45235572_45235669	0.0121535	0	0.151255	1.09484	0.00965904	0	0.151255	0.870131
ENSG00000004897.5	CDC27	chr17	-	45266788	protein_coding	KNOWN	ENSG00000004897.5_45247283_45247408	0.00156594	0.210762	0.0256626	0.821965	0.00147736	0.397681	-0.173178	0.775471
ENSG00000004897.5	CDC27	chr17	-	45266788	protein_coding	KNOWN	ENSG00000004897.5_45249283_45249430	0.00281861	0	0.0846956	0.904007	0.00284271	0	0.0846956	0.911737
ENSG00000004897.5	CDC27	chr17	-	45266788	protein_coding	KNOWN	ENSG00000004897.5_45258928_45259003	3.24399e-05	0	0.110322	1.17128	2.53114e-05	0	0.110322	0.913896
ENSG00000004897.5	CDC27	chr17	-	45266788	protein_coding	KNOWN	ENSG00000004897.5_45266512_45266788	0.00030248	4.47373e-15	0	1.16749	0.000259019	7.66188e-15	-3.83094e-15	0.999741
ENSG00000004961.10	HCCS	chrX	+	11129421	protein_coding	KNOWN	ENSG00000004961.10_11129421_11129638	0.000355666	3.57757e-14	0.0631719	0.609825	0.000528202	1.06262e-13	0.0631719	0.905655
ENSG00000004961.10	HCCS	chrX	+	11129421	protein_coding	KNOWN	ENSG00000004961.10_11130139_11130280	0.00164378	1.80755e-14	0.154633	0.782286	0.00175137	3.85175e-14	0.154633	0.833493
ENSG00000004961.10	HCCS	chrX	+	11129421	protein_coding	KNOWN	ENSG00000004961.10_11132955_11133106	6.855e-06	0.121721	0.0625057	0.752339	7.31925e-06	0.259929	-0.0674586	0.80329
ENSG00000004961.10	HCCS	chrX	+	11129421	protein_coding	KNOWN	ENSG00000004961.10_11135387_11135535	2.75977e-07	0.0113251	0.0286452	0.831433	3.16704e-07	0.0259927	0.0156489	0.954131
ENSG00000004961.10	HCCS	chrX	+	11129421	protein_coding	KNOWN	ENSG00000004961.10_11136621_11136740	2.53025e-05	0.0373329	0.0899001	0.79677	2.73829e-05	0.0808047	0.0494978	0.862279
ENSG00000004961.10	HCCS	chrX	+	11129421	protein_coding	KNOWN	ENSG00000004961.10_11139027_11139113	0.00104716	0.0186793	0.0460827	0.85112	0.00114203	0.0407431	0.0257112	0.928229
ENSG00000004961.10	HCCS	chrX	+	11129421	protein_coding	KNOWN	ENSG00000004961.10_11139732_11141198	0.0110807	0	0.0986082	0.785932	0.012372	0	0.0986082	0.877528
ENSG00000004975.6	DVL2	chr17	-	7137868	protein_coding	KNOWN	ENSG00000004975.6_7128660_7129632	0.00115835	0.165025	0.0494195	0.572323	0.00147013	0.418884	-0.160022	0.726367
ENSG00000004975.6	DVL2	chr17	-	7137868	protein_coding	KNOWN	ENSG00000004975.6_7129740_7129958	0.00149777	0.0379611	0.133393	0.636416	0.00185077	0.093816	0.0864851	0.786409
ENSG00000004975.6	DVL2	chr17	-	7137868	protein_coding	KNOWN	ENSG00000004975.6_7130409_7130588	0.00075017	0.0213497	0.0994294	0.767881	0.000843446	0.0480085	0.0754251	0.86336
ENSG00000004975.6	DVL2	chr17	-	7137868	protein_coding	KNOWN	ENSG00000004975.6_7130723_7130854	0.00181977	0.0589951	0.0489463	0.78831	0.00202631	0.131382	-0.0167446	0.877781
ENSG00000004975.6	DVL2	chr17	-	7137868	protein_coding	KNOWN	ENSG00000004975.6_7130974_7131102	0.00144571	0.00182241	0.11304	0.810442	0.00155998	0.0039329	0.111074	0.874499
ENSG00000004975.6	DVL2	chr17	-	7137868	protein_coding	KNOWN	ENSG00000004975.6_7131296_7131363	0.00128809	0.0359053	0	0.933798	0.00132657	0.0739559	-0.036978	0.961695
ENSG00000004975.6	DVL2	chr17	-	7137868	protein_coding	KNOWN	ENSG00000004975.6_7132288_7132364	0.000334422	0.0704497	0.028232	0.859708	0.00034882	0.146966	-0.0452508	0.896721
ENSG00000004975.6	DVL2	chr17	-	7137868	protein_coding	KNOWN	ENSG00000004975.6_7132454_7132593	0.00260732	0.0828837	0.051109	0.837116	0.0026777	0.170242	-0.0340121	0.859713
ENSG00000004975.6	DVL2	chr17	-	7137868	protein_coding	KNOWN	ENSG00000004975.6_7132697_7132766	0.000294075	0.036303	0.0861164	0.84914	0.000302591	0.0747087	0.048762	0.873733
ENSG00000004975.6	DVL2	chr17	-	7137868	protein_coding	KNOWN	ENSG00000004975.6_7132907_7132997	0.00229834	0	0.0284228	0.773887	0.00285647	0	0.0284228	0.961818
ENSG00000004975.6	DVL2	chr17	-	7137868	protein_coding	KNOWN	ENSG00000004975.6_7133127_7133262	0.00038953	0	0.0364344	0.86341	0.000432699	0	0.0364344	0.959095
ENSG00000004975.6	DVL2	chr17	-	7137868	protein_coding	KNOWN	ENSG00000004975.6_7133365_7133474	0.0013261	0.0797642	0.0637515	0.778744	0.00143581	0.172727	-0.0226121	0.843174
ENSG00000004975.6	DVL2	chr17	-	7137868	protein_coding	KNOWN	ENSG00000004975.6_7133604_7133749	0.00213954	0.0165096	0.0663255	0.869785	0.00224092	0.0345838	0.0490336	0.910999
ENSG00000004975.6	DVL2	chr17	-	7137868	protein_coding	KNOWN	ENSG00000004975.6_7134047_7134116	0.000623181	1.75166e-14	0.0533731	0.924938	0.000636591	3.57871e-14	0.0533731	0.944842
ENSG00000004975.6	DVL2	chr17	-	7137868	protein_coding	KNOWN	ENSG00000004975.6_7137388_7137868	0.000199009	0	5.27109e-14	0.797501	0.000249478	0	5.27109e-14	0.999751
ENSG00000005020.7	SKAP2	chr7	-	27034858	protein_coding	KNOWN	ENSG00000005020.7_26706681_26709275	0.0029948	0.0463214	0.147764	0.532622	0.00410414	0.12696	0.0842836	0.729917
ENSG00000005020.7	SKAP2	chr7	-	27034858	protein_coding	KNOWN	ENSG00000005020.7_26709710_26709811	0.000297781	0	0.0215759	0.836559	0.000346889	0	0.0215759	0.974519
ENSG00000005020.7	SKAP2	chr7	-	27034858	protein_coding	KNOWN	ENSG00000005020.7_26724355_26724467	2.36107e-05	0.0194962	0.0629317	0.716679	2.95455e-05	0.0487935	0.0385349	0.896823
ENSG00000005020.7	SKAP2	chr7	-	27034858	protein_coding	KNOWN	ENSG00000005020.7_26729904_26729981	0.00020213	0	0.078229	0.71582	0.000254491	0	0.078229	0.901252
ENSG00000005020.7	SKAP2	chr7	-	27034858	protein_coding	KNOWN	ENSG00000005020.7_26765047_26765184	4.53312e-06	0.0990818	0.0493319	0.642949	5.72821e-06	0.250407	-0.0758714	0.812453
ENSG00000005020.7	SKAP2	chr7	-	27034858	protein_coding	KNOWN	ENSG00000005020.7_26765542_26765605	0.000161643	0.0892631	0	0.96376	0.00015348	0.169511	-0.0847554	0.915091
ENSG00000005020.7	SKAP2	chr7	-	27034858	protein_coding	KNOWN	ENSG00000005020.7_26766301_26766625	0.000124848	0	0.0129707	0.807576	0.000152129	0	0.0129707	0.984043
ENSG00000005020.7	SKAP2	chr7	-	27034858	protein_coding	KNOWN	ENSG00000005020.7_26778414_26778497	0.00220717	0.0942282	0	0.830065	0.00238227	0.203407	-0.101703	0.895914
ENSG00000005020.7	SKAP2	chr7	-	27034858	protein_coding	KNOWN	ENSG00000005020.7_26779506_26779583	0.00441447	0	2.37967e-14	0.875207	0.0050186	0	2.37967e-14	0.994981
ENSG00000005020.7	SKAP2	chr7	-	27034858	protein_coding	KNOWN	ENSG00000005020.7_26883648_26883756	0.00231099	0.000103361	3.39044e-16	0.847001	0.00272068	0.000243369	-0.000121684	0.997158
ENSG00000005020.7	SKAP2	chr7	-	27034858	protein_coding	KNOWN	ENSG00000005020.7_26894404_26894509	5.13528e-05	1.53075e-14	0.0486934	0.853214	5.69348e-05	3.39427e-14	0.0486934	0.945957
ENSG00000005020.7	SKAP2	chr7	-	27034858	protein_coding	KNOWN	ENSG00000005020.7_26903982_26904362	1.90119e-07	6.17589e-13	0.123693	0.7506	2.17455e-07	1.41277e-12	0.123693	0.858522
ENSG00000005022.5	SLC25A5	chrX	+	118602363	protein_coding	KNOWN	ENSG00000005022.5_118602363_118602589	0.0054982	0.0766751	0.0303117	0.621406	0.00749185	0.208955	-0.0741659	0.846728
ENSG00000005022.5	SLC25A5	chrX	+	118602363	protein_coding	KNOWN	ENSG00000005022.5_118603624_118604118	0.0159705	0.0770928	0.116936	0.652427	0.0185181	0.178781	0.0275452	0.756502
ENSG00000005022.5	SLC25A5	chrX	+	118602363	protein_coding	KNOWN	ENSG00000005022.5_118604225_118604476	0.0118751	0.0328689	0.141838	0.695534	0.013462	0.0745229	0.104576	0.788484
ENSG00000005022.5	SLC25A5	chrX	+	118602363	protein_coding	KNOWN	ENSG00000005022.5_118604864_118605282	0.00443644	0.0412505	0.0266017	0.647883	0.00616025	0.114557	-0.030677	0.899623
ENSG00000005059.11	CCDC109B	chr4	+	110481361	protein_coding	KNOWN	ENSG00000005059.11_110481361_110481592	0.00852431	0.0605521	0.139384	1.07053	0.00666487	0.0946873	0.0920405	0.837012
ENSG00000005059.11	CCDC109B	chr4	+	110481361	protein_coding	KNOWN	ENSG00000005059.11_110580167_110580242	0.00268728	0.134527	0.0881551	0.94977	0.00228678	0.228955	-0.0263226	0.808219
ENSG00000005059.11	CCDC109B	chr4	+	110481361	protein_coding	KNOWN	ENSG00000005059.11_110581351_110581521	0.00620923	0.157248	0.203536	0.605815	0.0063828	0.323287	0.0418923	0.622748
ENSG00000005059.11	CCDC109B	chr4	+	110481361	protein_coding	KNOWN	ENSG00000005059.11_110585446_110585550	0.0041295	0.268192	0.0844109	0.643191	0.00412982	0.536424	-0.183801	0.643241
ENSG00000005059.11	CCDC109B	chr4	+	110481361	protein_coding	KNOWN	ENSG00000005059.11_110603738_110604350	0.00753573	0.246707	0.168492	0.562145	0.00765143	0.500989	-0.0820026	0.570776
ENSG00000005059.11	CCDC109B	chr4	+	110481361	protein_coding	KNOWN	ENSG00000005059.11_110605596_110606523	0.00475459	0.264004	0.121365	0.583367	0.00488406	0.542387	-0.149828	0.599252
ENSG00000005059.11	CCDC109B	chr4	+	110481361	protein_coding	KNOWN	ENSG00000005059.11_110608671_110609874	0.00113274	0.248158	0.172333	0.55421	0.00116079	0.508607	-0.0819707	0.567935
ENSG00000005073.5	HOXA11	chr7	-	27224842	protein_coding	KNOWN	ENSG00000005073.5_27221129_27222647	0.000539197	0.123414	0.108548	0.694964	0.000581366	0.266132	-0.0245174	0.749315
ENSG00000005073.5	HOXA11	chr7	-	27224842	protein_coding	KNOWN	ENSG00000005073.5_27224055_27224842	0.000395829	0	0.258216	0.652363	0.000434512	0	0.258216	0.716115
ENSG00000005075.11	POLR2J	chr7	-	102119354	protein_coding	KNOWN	ENSG00000005075.11_102113565_102114131	5.72602e-05	0	0.0129676	0.618717	9.06386e-05	0	0.0129676	0.979383
ENSG00000005075.11	POLR2J	chr7	-	102119354	protein_coding	KNOWN	ENSG00000005075.11_102114778_102114982	0.00411322	0	0.0124413	0.687747	0.00584014	0	0.0124413	0.976495
ENSG00000005100.7	DHX33	chr17	-	5372236	protein_coding	KNOWN	ENSG00000005100.7_5344232_5347833	0.000179913	0	0.19531	0.629502	0.000218078	0	0.19531	0.763041
ENSG00000005100.7	DHX33	chr17	-	5372236	protein_coding	KNOWN	ENSG00000005100.7_5353523_5353726	0.00284238	0	0.054415	0.826789	0.00321519	0	0.054415	0.935233
ENSG00000005100.7	DHX33	chr17	-	5372236	protein_coding	KNOWN	ENSG00000005100.7_5354127_5354254	0.000210054	0.085387	0.0975052	1.05958	0.000169032	0.137423	0.0287935	0.852656
ENSG00000005100.7	DHX33	chr17	-	5372236	protein_coding	KNOWN	ENSG00000005100.7_5356900_5356988	0.00151212	0.159832	0.0856808	1.22404	0.00102791	0.217302	-0.02297	0.832077
ENSG00000005100.7	DHX33	chr17	-	5372236	protein_coding	KNOWN	ENSG00000005100.7_5357141_5357300	7.52602e-05	0.0582896	0.059793	1.00076	6.72616e-05	0.104189	0.00769835	0.8944
ENSG00000005100.7	DHX33	chr17	-	5372236	protein_coding	KNOWN	ENSG00000005100.7_5359317_5359502	0.000423146	2.67471e-14	0.0359094	1.07361	0.000381231	4.81952e-14	0.0359094	0.967266
ENSG00000005100.7	DHX33	chr17	-	5372236	protein_coding	KNOWN	ENSG00000005100.7_5364259_5364429	0.000691305	2.74108e-10	0.120007	0.931652	0.000656915	5.20943e-10	0.120007	0.885306
ENSG00000005100.7	DHX33	chr17	-	5372236	protein_coding	KNOWN	ENSG00000005100.7_5365639_5365866	0.00206107	3.59741e-14	0.118077	0.899353	0.00202166	7.05727e-14	0.118077	0.882159
ENSG00000005100.7	DHX33	chr17	-	5372236	protein_coding	KNOWN	ENSG00000005100.7_5366849_5367009	8.57563e-06	0.0590933	0.0583168	1.25673	6.24068e-06	0.0860071	0.0153132	0.914552
ENSG00000005100.7	DHX33	chr17	-	5372236	protein_coding	KNOWN	ENSG00000005100.7_5371891_5372236	0.00066709	4.31771e-14	0	1.14692	0.000581296	7.52483e-14	-3.76241e-14	0.999419
ENSG00000005102.8	MEOX1	chr17	-	41739322	protein_coding	KNOWN	ENSG00000005102.8_41717756_41719400	0.0197558	0.0265501	0.361191	0.471662	0.0224712	0.0603988	0.330991	0.536493
ENSG00000005102.8	MEOX1	chr17	-	41739322	protein_coding	KNOWN	ENSG00000005102.8_41720856_41721028	0.016967	0.150308	0.18894	0.54006	0.0189306	0.335406	0.0212367	0.602561
ENSG00000005102.8	MEOX1	chr17	-	41739322	protein_coding	KNOWN	ENSG00000005102.8_41738434_41739322	0.0230457	0.144459	0.28428	0.502039	0.0241614	0.302904	0.132828	0.526344
ENSG00000005108.8	THSD7A	chr7	-	11871824	protein_coding	KNOWN	ENSG00000005108.8_11410064_11415505	0.000275835	0.0254467	0.306806	0.532838	0.00031875	0.0588114	0.2774	0.615737
ENSG00000005108.8	THSD7A	chr7	-	11871824	protein_coding	KNOWN	ENSG00000005108.8_11446537_11446682	0.000151339	2.72531e-14	0	1.24351	0.000121688	4.38272e-14	-2.19136e-14	0.999878
ENSG00000005108.8	THSD7A	chr7	-	11871824	protein_coding	KNOWN	ENSG00000005108.8_11450834_11450949	0.0055507	0.0976308	0.10838	1.09647	0.00424356	0.149279	0.0337407	0.838259
ENSG00000005108.8	THSD7A	chr7	-	11871824	protein_coding	KNOWN	ENSG00000005108.8_11675757_11676588	0.00413555	2.90209e-13	0.114073	1.13786	0.00329245	4.6209e-13	0.114073	0.90589
ENSG00000005156.5	LIG3	chr17	+	33307542	protein_coding	KNOWN	ENSG00000005156.5_33310021_33310571	0.00242133	1.07958e-13	0.123144	0.792285	0.00263804	2.3524e-13	0.123144	0.863197
ENSG00000005156.5	LIG3	chr17	+	33307542	protein_coding	KNOWN	ENSG00000005156.5_33313007_33313150	0.00168384	0	0	1.2335	0.00136323	0	0	0.998637
ENSG00000005156.5	LIG3	chr17	+	33307542	protein_coding	KNOWN	ENSG00000005156.5_33316485_33316682	0.000525276	0.193721	0	0.860313	0.0004981	0.367398	-0.183699	0.815803
ENSG00000005156.5	LIG3	chr17	+	33307542	protein_coding	KNOWN	ENSG00000005156.5_33317982_33318133	2.71152e-05	0	0	1.136	2.38684e-05	0	0	0.999976
ENSG00000005156.5	LIG3	chr17	+	33307542	protein_coding	KNOWN	ENSG00000005156.5_33318690_33318856	0.00616373	0	0.0497942	0.956978	0.00608501	0	0.0497942	0.944757
ENSG00000005156.5	LIG3	chr17	+	33307542	protein_coding	KNOWN	ENSG00000005156.5_33319543_33319711	0.000244178	0	0.00290283	1.11673	0.000218039	0	0.00290283	0.99719
ENSG00000005156.5	LIG3	chr17	+	33307542	protein_coding	KNOWN	ENSG00000005156.5_33321295_33321450	0.00177742	0	0.085662	1.0726	0.0015322	0	0.085662	0.924624
ENSG00000005156.5	LIG3	chr17	+	33307542	protein_coding	KNOWN	ENSG00000005156.5_33323083_33323214	0.000292498	0.178423	0	0.924922	0.000265031	0.323336	-0.161668	0.838067
ENSG00000005156.5	LIG3	chr17	+	33307542	protein_coding	KNOWN	ENSG00000005156.5_33325623_33325746	0.00183791	4.47425e-14	0.0516223	1.11856	0.00156815	7.63509e-14	0.0516223	0.954386
ENSG00000005156.5	LIG3	chr17	+	33307542	protein_coding	KNOWN	ENSG00000005156.5_33326326_33326468	0.00204463	0	0.0673317	0.99961	0.00191268	0	0.0673317	0.935101
ENSG00000005156.5	LIG3	chr17	+	33307542	protein_coding	KNOWN	ENSG00000005156.5_33328276_33328422	0.00740683	0	0.0528712	0.917857	0.0075724	0	0.0528712	0.938375
ENSG00000005156.5	LIG3	chr17	+	33307542	protein_coding	KNOWN	ENSG00000005156.5_33328928_33329123	0.00058872	0	0.0490519	0.892701	0.000624742	0	0.0490519	0.947322
ENSG00000005156.5	LIG3	chr17	+	33307542	protein_coding	KNOWN	ENSG00000005156.5_33329687_33329808	0.000530483	0	0.198402	0.818849	0.000521215	0	0.198402	0.804543
ENSG00000005156.5	LIG3	chr17	+	33307542	protein_coding	KNOWN	ENSG00000005156.5_33331292_33332083	0.0017512	0.0817823	0.178249	0.725259	0.00177419	0.165712	0.0953932	0.734781
ENSG00000005175.5	RPAP3	chr12	-	48099844	protein_coding	KNOWN	ENSG00000005175.5_48057070_48057373	0.000347032	0.175864	0	0.730951	0.000382548	0.387723	-0.193861	0.805756
ENSG00000005175.5	RPAP3	chr12	-	48099844	protein_coding	KNOWN	ENSG00000005175.5_48060763_48060863	0.00285276	0	0.00186252	0.928134	0.00305812	0	0.00186252	0.994945
ENSG00000005175.5	RPAP3	chr12	-	48099844	protein_coding	KNOWN	ENSG00000005175.5_48061537_48061634	0.001168	1.42897e-13	0	0.957096	0.00121887	2.98242e-13	-1.49121e-13	0.998781
ENSG00000005175.5	RPAP3	chr12	-	48099844	protein_coding	KNOWN	ENSG00000005175.5_48062699_48062885	0.000288645	0.0150343	3.55789e-14	0.917298	0.000309499	0.032241	-0.0161205	0.98357
ENSG00000005175.5	RPAP3	chr12	-	48099844	protein_coding	KNOWN	ENSG00000005175.5_48063890_48064128	0.000748192	0.115602	2.07111e-14	0.740282	0.00087341	0.2699	-0.13495	0.864177
ENSG00000005175.5	RPAP3	chr12	-	48099844	protein_coding	KNOWN	ENSG00000005175.5_48073276_48073377	0.000879855	0.0280203	0.0086585	0.902942	0.000935517	0.0595859	-0.0211344	0.960065
ENSG00000005175.5	RPAP3	chr12	-	48099844	protein_coding	KNOWN	ENSG00000005175.5_48073487_48073557	0.00246357	0	0	1.24944	0.00196786	0	0	0.998032
ENSG00000005175.5	RPAP3	chr12	-	48099844	protein_coding	KNOWN	ENSG00000005175.5_48075479_48075600	0.000297457	0	0.00666872	0.93778	0.000314854	0	0.00666872	0.992626
ENSG00000005175.5	RPAP3	chr12	-	48099844	protein_coding	KNOWN	ENSG00000005175.5_48080563_48080690	0.00214501	0	0.00336655	0.892971	0.00238737	0	0.00336655	0.993866
ENSG00000005175.5	RPAP3	chr12	-	48099844	protein_coding	KNOWN	ENSG00000005175.5_48081659_48081784	4.1026e-06	0.0516516	0	0.849368	4.55326e-06	0.114651	-0.0573255	0.94267
ENSG00000005175.5	RPAP3	chr12	-	48099844	protein_coding	KNOWN	ENSG00000005175.5_48082908_48082978	0.000391871	0.010892	9.93092e-14	1.39276	0.000279102	0.0155152	-0.00775758	0.991963
ENSG00000005175.5	RPAP3	chr12	-	48099844	protein_coding	KNOWN	ENSG00000005175.5_48084301_48084422	0.00086964	0	0	1.0069	0.00086294	0	0	0.999137
ENSG00000005175.5	RPAP3	chr12	-	48099844	protein_coding	KNOWN	ENSG00000005175.5_48089725_48090186	0.00261543	4.8032e-15	1.13721e-14	0.998892	0.00261149	9.59193e-15	6.57611e-15	0.997389
ENSG00000005175.5	RPAP3	chr12	-	48099844	protein_coding	KNOWN	ENSG00000005175.5_48091380_48091502	0.000199968	4.5734e-14	0.0241747	0.98612	0.000197891	9.05182e-14	0.0241747	0.975879
ENSG00000005175.5	RPAP3	chr12	-	48099844	protein_coding	KNOWN	ENSG00000005175.5_48094974_48095387	0.00105454	0.0355509	0.00305961	0.838546	0.00120078	0.0809621	-0.0374214	0.954834
ENSG00000005175.5	RPAP3	chr12	-	48099844	protein_coding	KNOWN	ENSG00000005175.5_48096471_48096629	0.000262133	1.32311e-09	0.0790682	0.828091	0.000288876	2.91619e-09	0.0790682	0.912576
ENSG00000005187.6	ACSM3	chr16	+	20775312	protein_coding	KNOWN	ENSG00000005187.6_20807692_20807811	0.00561187	2.43886e-14	4.74345e-15	1.27582	0.00437937	3.80646e-14	-1.42888e-14	0.995621
ENSG00000005187.6	ACSM3	chr16	+	20775312	protein_coding	KNOWN	ENSG00000005187.6_20808208_20808903	0.00191761	3.55413e-16	0.0922279	0.724426	0.00234263	8.68373e-16	0.0922279	0.884988
ENSG00000005189.13	AC004381.6	chr16	+	20817767	protein_coding	KNOWN	ENSG00000005189.13_20837155_20837270	2.63703e-05	0	0.00890592	1.24508	2.10287e-05	0	0.00890592	0.992877
ENSG00000005189.13	AC004381.6	chr16	+	20817767	protein_coding	KNOWN	ENSG00000005189.13_20838380_20838518	0.00104056	0.0434824	0	0.935422	0.00106185	0.0887445	-0.0443723	0.954566
ENSG00000005189.13	AC004381.6	chr16	+	20817767	protein_coding	KNOWN	ENSG00000005189.13_20838675_20838769	0.000242002	0.0971932	5.33021e-15	1.08263	0.000205076	0.164725	-0.0823626	0.917432
ENSG00000005189.13	AC004381.6	chr16	+	20817767	protein_coding	KNOWN	ENSG00000005189.13_20839757_20839859	0.00314304	0.000371964	0.160664	1.25814	0.00220979	0.000523036	0.160403	0.88457
ENSG00000005189.13	AC004381.6	chr16	+	20817767	protein_coding	KNOWN	ENSG00000005189.13_20843478_20843581	0.00530285	0	0.114492	1.10885	0.00431602	0	0.114492	0.902498
ENSG00000005189.13	AC004381.6	chr16	+	20817767	protein_coding	KNOWN	ENSG00000005189.13_20844325_20844445	0.00020549	0	0.0883506	1.12861	0.000168826	0	0.0883506	0.927244
ENSG00000005189.13	AC004381.6	chr16	+	20817767	protein_coding	KNOWN	ENSG00000005189.13_20851077_20851181	6.37546e-05	0	0.00494751	1.32161	4.80578e-05	0	0.00494751	0.996223
ENSG00000005189.13	AC004381.6	chr16	+	20817767	protein_coding	KNOWN	ENSG00000005189.13_20851653_20851790	0.000383554	0.0084482	0.0498771	1.03274	0.000351416	0.0154807	0.0421368	0.94621
ENSG00000005189.13	AC004381.6	chr16	+	20817767	protein_coding	KNOWN	ENSG00000005189.13_20855951_20856167	0.00657533	0.0642346	0.091343	0.767483	0.00707302	0.138193	0.0222465	0.825574
ENSG00000005189.13	AC004381.6	chr16	+	20817767	protein_coding	KNOWN	ENSG00000005189.13_20856376_20856563	0.00230109	0.202257	0.0205009	0.692715	0.00250726	0.440755	-0.199877	0.754777
ENSG00000005189.13	AC004381.6	chr16	+	20817767	protein_coding	KNOWN	ENSG00000005189.13_20857543_20857661	0.0109431	0.0208741	0.0786204	0.873632	0.0111203	0.0424241	0.0574084	0.887775
ENSG00000005189.13	AC004381.6	chr16	+	20817767	protein_coding	KNOWN	ENSG00000005189.13_20860721_20860990	0.000820214	0	0.0898097	0.788035	0.000933477	0	0.0898097	0.896855
ENSG00000005194.9	CIAPIN1	chr16	-	57481439	protein_coding	KNOWN	ENSG00000005194.9_57462081_57463192	0.00294006	0	0.102679	0.672281	0.00377949	0	0.102679	0.864226
ENSG00000005194.9	CIAPIN1	chr16	-	57481439	protein_coding	KNOWN	ENSG00000005194.9_57464170_57464251	5.71296e-05	0.0301542	0	1.01844	5.4479e-05	0.0575103	-0.0287551	0.97119
ENSG00000005194.9	CIAPIN1	chr16	-	57481439	protein_coding	KNOWN	ENSG00000005194.9_57465063_57465178	9.11757e-05	0	0.0975957	0.859764	9.52275e-05	0	0.0975957	0.897972
ENSG00000005194.9	CIAPIN1	chr16	-	57481439	protein_coding	KNOWN	ENSG00000005194.9_57466399_57466472	0.00305375	0	0	1.17434	0.00259366	0	0	0.997406
ENSG00000005194.9	CIAPIN1	chr16	-	57481439	protein_coding	KNOWN	ENSG00000005194.9_57467956_57468124	0.00175658	0.000407793	0	0.922379	0.00189994	0.000882149	-0.000441075	0.997659
ENSG00000005194.9	CIAPIN1	chr16	-	57481439	protein_coding	KNOWN	ENSG00000005194.9_57470568_57470644	0.000169317	0.038246	0	0.88893	0.000182582	0.0824848	-0.0412424	0.958575
ENSG00000005194.9	CIAPIN1	chr16	-	57481439	protein_coding	KNOWN	ENSG00000005194.9_57473094_57473246	0.000480668	0.031579	0	0.81284	0.000568905	0.0747521	-0.037376	0.962055
ENSG00000005194.9	CIAPIN1	chr16	-	57481439	protein_coding	KNOWN	ENSG00000005194.9_57474684_57474895	0.00107502	0.100472	0	0.834706	0.00114821	0.214626	-0.107313	0.891539
ENSG00000005238.13	KIAA1539	chr9	-	35115999	protein_coding	KNOWN	ENSG00000005238.13_35104109_35105371	0.000835565	0.0401872	0.178963	0.606269	0.00101127	0.0972757	0.130326	0.733755
ENSG00000005238.13	KIAA1539	chr9	-	35115999	protein_coding	KNOWN	ENSG00000005238.13_35105679_35105854	0.00233619	0.211524	0	0.73734	0.00245604	0.444752	-0.222376	0.775168
ENSG00000005238.13	KIAA1539	chr9	-	35115999	protein_coding	KNOWN	ENSG00000005238.13_35105938_35106006	0.002568	0.0776155	0.0350308	0.815328	0.00275968	0.166818	-0.048378	0.876186
ENSG00000005238.13	KIAA1539	chr9	-	35115999	protein_coding	KNOWN	ENSG00000005238.13_35106249_35106407	0.0011959	0.199785	0	0.763166	0.00124037	0.414429	-0.207214	0.791545
ENSG00000005238.13	KIAA1539	chr9	-	35115999	protein_coding	KNOWN	ENSG00000005238.13_35106535_35106640	0.000257641	0.230318	0	0.653727	0.000291349	0.520903	-0.260452	0.739257
ENSG00000005238.13	KIAA1539	chr9	-	35115999	protein_coding	KNOWN	ENSG00000005238.13_35106830_35106888	0.00126023	0.155157	0	0.87692	0.00121958	0.300302	-0.150151	0.848629
ENSG00000005238.13	KIAA1539	chr9	-	35115999	protein_coding	KNOWN	ENSG00000005238.13_35107378_35108346	0.00108259	0.167642	0.034207	0.634655	0.00129251	0.400298	-0.165942	0.757719
ENSG00000005238.13	KIAA1539	chr9	-	35115999	protein_coding	KNOWN	ENSG00000005238.13_35108591_35111593	0.00365897	0.0273762	0.0986111	0.809747	0.00389504	0.0582849	0.0694686	0.861989
ENSG00000005238.13	KIAA1539	chr9	-	35115999	protein_coding	KNOWN	ENSG00000005238.13_35115668_35115893	0.0110812	0	2.80157e-13	0.906117	0.0120816	0	2.80157e-13	0.987918
ENSG00000005249.6	PRKAR2B	chr7	+	106685094	protein_coding	KNOWN	ENSG00000005249.6_106685094_106685659	0.000105271	0.0862377	0.0977265	0.686617	0.000120906	0.198091	-0.00131928	0.788593
ENSG00000005249.6	PRKAR2B	chr7	+	106685094	protein_coding	KNOWN	ENSG00000005249.6_106762397_106762449	0.000469352	0.0637534	0.172833	0.637651	0.000536582	0.145771	0.099948	0.728988
ENSG00000005249.6	PRKAR2B	chr7	+	106685094	protein_coding	KNOWN	ENSG00000005249.6_106768657_106768740	0.000279304	0.136162	0.0841175	0.5705	0.000353076	0.344253	-0.0880092	0.721185
ENSG00000005249.6	PRKAR2B	chr7	+	106685094	protein_coding	KNOWN	ENSG00000005249.6_106781292_106781398	3.66165e-05	0.111667	0.0844037	0.551881	4.89534e-05	0.298579	-0.0648859	0.737821
ENSG00000005249.6	PRKAR2B	chr7	+	106685094	protein_coding	KNOWN	ENSG00000005249.6_106786753_106786907	6.52385e-05	0.0920068	0.125463	0.543715	8.56993e-05	0.241726	0.00459983	0.71424
ENSG00000005249.6	PRKAR2B	chr7	+	106685094	protein_coding	KNOWN	ENSG00000005249.6_106791367_106791468	0.000105608	0.0708751	0.141537	0.529089	0.000142405	0.191139	0.0459672	0.713436
ENSG00000005249.6	PRKAR2B	chr7	+	106685094	protein_coding	KNOWN	ENSG00000005249.6_106793622_106793696	0.000258611	0.0982372	0.118561	0.512559	0.000354449	0.269285	-0.0160814	0.702505
ENSG00000005249.6	PRKAR2B	chr7	+	106685094	protein_coding	KNOWN	ENSG00000005249.6_106797429_106797494	0.000705417	0.0870824	0.130007	0.574396	0.000890464	0.219852	0.0200805	0.725073
ENSG00000005249.6	PRKAR2B	chr7	+	106685094	protein_coding	KNOWN	ENSG00000005249.6_106797631_106797769	0.000131899	0.114739	0.119865	0.561905	0.000165569	0.288057	-0.0241632	0.705342
ENSG00000005249.6	PRKAR2B	chr7	+	106685094	protein_coding	KNOWN	ENSG00000005249.6_106799894_106802256	0.000506476	0.138276	0.260822	0.3496	0.000676019	0.369127	0.0762588	0.466628
ENSG00000005302.12	MSL3	chrX	+	11776278	protein_coding	KNOWN	ENSG00000005302.12_11777671_11777994	1.16542e-06	8.4986e-15	0	0.921927	1.26411e-06	1.84366e-14	-9.21829e-15	0.999999
ENSG00000005302.12	MSL3	chrX	+	11776278	protein_coding	KNOWN	ENSG00000005302.12_11778162_11778617	0.00233497	0.0306113	0	0.942954	0.00239263	0.0627346	-0.0313673	0.96624
ENSG00000005302.12	MSL3	chrX	+	11776278	protein_coding	KNOWN	ENSG00000005302.12_11778956_11779173	0.000118516	0.00855353	2.18489e-05	1.04633	0.000112335	0.0162149	-0.00808562	0.991759
ENSG00000005302.12	MSL3	chrX	+	11776278	protein_coding	KNOWN	ENSG00000005302.12_11779619_11779701	4.22688e-05	0	0	1.27826	3.30664e-05	0	0	0.999967
ENSG00000005302.12	MSL3	chrX	+	11776278	protein_coding	KNOWN	ENSG00000005302.12_11780249_11780371	0.000231209	0	0.0963376	0.903791	0.000231126	0	0.0963376	0.903466
ENSG00000005302.12	MSL3	chrX	+	11776278	protein_coding	KNOWN	ENSG00000005302.12_11780956_11781116	0.00529162	0.13106	0	0.770654	0.00583417	0.288995	-0.144497	0.849668
ENSG00000005302.12	MSL3	chrX	+	11776278	protein_coding	KNOWN	ENSG00000005302.12_11781899_11782370	0.000597379	0.0671895	0.11349	0.696537	0.00068053	0.153084	0.0369482	0.793491
ENSG00000005302.12	MSL3	chrX	+	11776278	protein_coding	KNOWN	ENSG00000005302.12_11783586_11786096	0.00257783	2.77463e-14	0.211916	0.708659	0.00279242	6.0112e-14	0.211916	0.767651
ENSG00000005302.12	MSL3	chrX	+	11776278	protein_coding	KNOWN	ENSG00000005302.12_11786432_11787221	0.00121998	0.0435862	0.153209	0.740866	0.0012994	0.092847	0.106786	0.789094
ENSG00000005302.12	MSL3	chrX	+	11776278	protein_coding	KNOWN	ENSG00000005302.12_11790275_11790374	0.00365039	0.0729822	0.066881	0.70762	0.00428885	0.171494	-0.0188661	0.831385
ENSG00000005302.12	MSL3	chrX	+	11776278	protein_coding	KNOWN	ENSG00000005302.12_11790740_11790824	0.000742991	0.150771	0	0.831982	0.000755459	0.306603	-0.153301	0.845943
ENSG00000005302.12	MSL3	chrX	+	11776278	protein_coding	KNOWN	ENSG00000005302.12_11793099_11793870	0.00185955	0.106888	0.16179	0.639064	0.00204436	0.235021	0.0442796	0.702576
ENSG00000005339.6	CREBBP	chr16	-	3930722	protein_coding	KNOWN	ENSG00000005339.6_3775055_3779875	0.000791907	0.0591033	0.153074	0.501493	0.0011084	0.165449	0.0703496	0.701917
ENSG00000005339.6	CREBBP	chr16	-	3930722	protein_coding	KNOWN	ENSG00000005339.6_3781193_3781474	0.000558468	0.0785599	0.0544553	0.654779	0.000708399	0.199302	-0.0451954	0.830566
ENSG00000005339.6	CREBBP	chr16	-	3930722	protein_coding	KNOWN	ENSG00000005339.6_3781777_3781938	0.00131491	0.0100196	0.0329227	0.716394	0.00172866	0.0263448	0.0197503	0.941817
ENSG00000005339.6	CREBBP	chr16	-	3930722	protein_coding	KNOWN	ENSG00000005339.6_3786037_3786204	0.0011663	0.0170787	0.00159624	0.703233	0.00161297	0.0472393	-0.0220234	0.97256
ENSG00000005339.6	CREBBP	chr16	-	3930722	protein_coding	KNOWN	ENSG00000005339.6_3786651_3786816	0.00161723	8.66246e-12	0.085131	0.775961	0.0018746	2.0082e-11	0.085131	0.899447
ENSG00000005339.6	CREBBP	chr16	-	3930722	protein_coding	KNOWN	ENSG00000005339.6_3788560_3788673	0.000859453	1.90809e-14	7.08118e-10	0.840002	0.00102211	4.53841e-14	7.08095e-10	0.998978
ENSG00000005339.6	CREBBP	chr16	-	3930722	protein_coding	KNOWN	ENSG00000005339.6_3789579_3789725	0.000572587	0	0.0757483	0.778437	0.000669882	0	0.0757483	0.910711
ENSG00000005339.6	CREBBP	chr16	-	3930722	protein_coding	KNOWN	ENSG00000005339.6_3790400_3790550	7.63456e-05	0.113369	0.0178498	0.696896	9.21836e-05	0.273774	-0.119037	0.841468
ENSG00000005339.6	CREBBP	chr16	-	3930722	protein_coding	KNOWN	ENSG00000005339.6_3794895_3794962	0.00103703	0.157687	0	0.85852	0.00101945	0.310028	-0.155014	0.843967
ENSG00000005339.6	CREBBP	chr16	-	3930722	protein_coding	KNOWN	ENSG00000005339.6_3795278_3795355	0.00132478	0	0.0325017	0.951743	0.00134418	0	0.0325017	0.965678
ENSG00000005339.6	CREBBP	chr16	-	3930722	protein_coding	KNOWN	ENSG00000005339.6_3801727_3801807	0.000219835	0.0472843	0	1.07938	0.000195082	0.0839202	-0.0419601	0.957845
ENSG00000005339.6	CREBBP	chr16	-	3930722	protein_coding	KNOWN	ENSG00000005339.6_3807289_3807377	4.50701e-05	0	0.0816071	0.826301	4.96393e-05	0	0.0816071	0.91007
ENSG00000005339.6	CREBBP	chr16	-	3930722	protein_coding	KNOWN	ENSG00000005339.6_3807810_3808049	4.49653e-05	0	0.0987089	0.736842	5.38123e-05	0	0.0987089	0.881816
ENSG00000005339.6	CREBBP	chr16	-	3930722	protein_coding	KNOWN	ENSG00000005339.6_3808855_3808973	7.15516e-06	0.0521706	0.0951371	0.726085	8.1923e-06	0.119466	0.0354043	0.831332
ENSG00000005339.6	CREBBP	chr16	-	3930722	protein_coding	KNOWN	ENSG00000005339.6_3817721_3817910	0.000203152	0.0518137	0.00970816	0.673282	0.000276395	0.140988	-0.060786	0.916021
ENSG00000005339.6	CREBBP	chr16	-	3930722	protein_coding	KNOWN	ENSG00000005339.6_3819175_3819354	5.35766e-05	0.0885363	0.0448977	0.679119	6.59318e-05	0.217907	-0.0640558	0.835729
ENSG00000005339.6	CREBBP	chr16	-	3930722	protein_coding	KNOWN	ENSG00000005339.6_3820571_3820987	0.000569566	0	0.0499099	0.676097	0.000783904	0	0.0499099	0.930524
ENSG00000005339.6	CREBBP	chr16	-	3930722	protein_coding	KNOWN	ENSG00000005339.6_3823752_3823931	0.000156665	2.78066e-12	0.0737767	0.704436	0.000201274	7.14484e-12	0.0737767	0.905015
ENSG00000005339.6	CREBBP	chr16	-	3930722	protein_coding	KNOWN	ENSG00000005339.6_3824570_3824694	1.87132e-06	1.02923e-14	0.0167821	0.768956	2.3816e-06	2.61978e-14	0.0167821	0.978639
ENSG00000005339.6	CREBBP	chr16	-	3930722	protein_coding	KNOWN	ENSG00000005339.6_3828012_3828183	1.34101e-05	1.19175e-10	1.50133e-14	0.759726	1.76509e-05	3.13725e-10	-1.56847e-10	0.999982
ENSG00000005339.6	CREBBP	chr16	-	3930722	protein_coding	KNOWN	ENSG00000005339.6_3828701_3828818	0.000116182	0	0.0636252	0.796682	0.000135029	0	0.0636252	0.925919
ENSG00000005339.6	CREBBP	chr16	-	3930722	protein_coding	KNOWN	ENSG00000005339.6_3830733_3830879	2.81067e-06	0.0321533	0.0309935	0.77436	3.35598e-06	0.0767831	-0.00739803	0.924598
ENSG00000005339.6	CREBBP	chr16	-	3930722	protein_coding	KNOWN	ENSG00000005339.6_3831205_3831307	4.96732e-05	0.0115382	0.00069937	0.815131	6.00339e-05	0.0278897	-0.0132455	0.98515
ENSG00000005339.6	CREBBP	chr16	-	3930722	protein_coding	KNOWN	ENSG00000005339.6_3832685_3832927	3.59684e-08	0.00840883	0.0373147	0.702303	4.80844e-08	0.0224827	0.0260734	0.938874
ENSG00000005339.6	CREBBP	chr16	-	3930722	protein_coding	KNOWN	ENSG00000005339.6_3841982_3842095	1.83949e-05	0.0520574	0.0347053	0.692714	2.35985e-05	0.133567	-0.0320782	0.88867
ENSG00000005339.6	CREBBP	chr16	-	3930722	protein_coding	KNOWN	ENSG00000005339.6_3843387_3843627	3.38935e-05	0.0691358	0.0288211	0.65975	4.47297e-05	0.182479	-0.0624182	0.87068
ENSG00000005339.6	CREBBP	chr16	-	3930722	protein_coding	KNOWN	ENSG00000005339.6_3860604_3860780	9.90735e-05	0.0829912	0	0.671439	0.000131305	0.219981	-0.109991	0.889878
ENSG00000005339.6	CREBBP	chr16	-	3930722	protein_coding	KNOWN	ENSG00000005339.6_3900298_3901010	0.000162838	0	0.0731488	0.669343	0.000219264	0	0.0731488	0.901284
ENSG00000005339.6	CREBBP	chr16	-	3930722	protein_coding	KNOWN	ENSG00000005339.6_3929833_3930722	0.000128437	9.91837e-13	0	0.907803	0.000141462	2.18483e-12	-1.09241e-12	0.999859
ENSG00000005436.9	C2orf3	chr2	-	75938115	protein_coding	KNOWN	ENSG00000005436.9_75889832_75891909	0.000840829	0.136079	0.0442246	0.466395	0.0012985	0.420295	-0.165923	0.720258
ENSG00000005436.9	C2orf3	chr2	-	75938115	protein_coding	KNOWN	ENSG00000005436.9_75893055_75893179	0.00396805	0	0.0879968	0.762656	0.00464305	0	0.0879968	0.892391
ENSG00000005436.9	C2orf3	chr2	-	75938115	protein_coding	KNOWN	ENSG00000005436.9_75897264_75897410	1.63587e-05	0.024643	0	0.763218	2.0763e-05	0.0625555	-0.0312777	0.968702
ENSG00000005436.9	C2orf3	chr2	-	75938115	protein_coding	KNOWN	ENSG00000005436.9_75899076_75899142	0.0079579	0	0	0.881486	0.00894704	0	0	0.991053
ENSG00000005436.9	C2orf3	chr2	-	75938115	protein_coding	KNOWN	ENSG00000005436.9_75900570_75900646	0.00131939	0.0102284	0.0206395	0.9483	0.00134565	0.0208639	0.0102076	0.967172
ENSG00000005436.9	C2orf3	chr2	-	75938115	protein_coding	KNOWN	ENSG00000005436.9_75907319_75907440	0.00208702	0.0481643	0	0.819418	0.00239978	0.110765	-0.0553823	0.942218
ENSG00000005436.9	C2orf3	chr2	-	75938115	protein_coding	KNOWN	ENSG00000005436.9_75914953_75915103	0.00163834	0.117223	0	0.769496	0.00184423	0.26391	-0.131955	0.866201
ENSG00000005436.9	C2orf3	chr2	-	75938115	protein_coding	KNOWN	ENSG00000005436.9_75916152_75916351	0.00312406	0.130972	0.0370893	0.669159	0.0037176	0.311709	-0.118765	0.796292
ENSG00000005436.9	C2orf3	chr2	-	75938115	protein_coding	KNOWN	ENSG00000005436.9_75917095_75917207	1.45831e-05	0	0.00578851	0.896667	1.61591e-05	0	0.00578851	0.99357
ENSG00000005436.9	C2orf3	chr2	-	75938115	protein_coding	KNOWN	ENSG00000005436.9_75917614_75917845	1.3003e-05	0.0171888	0.0322507	1.16747	1.06851e-05	0.0282495	0.0181259	0.959363
ENSG00000005436.9	C2orf3	chr2	-	75938115	protein_coding	KNOWN	ENSG00000005436.9_75919103_75919226	0.00263362	0.0289036	0.121515	0.753014	0.00290666	0.0638002	0.0896151	0.83108
ENSG00000005436.9	C2orf3	chr2	-	75938115	protein_coding	KNOWN	ENSG00000005436.9_75921367_75921605	0.0013622	0.070813	0.0521339	0.637148	0.00178894	0.185993	-0.0408628	0.836748
ENSG00000005436.9	C2orf3	chr2	-	75938115	protein_coding	KNOWN	ENSG00000005436.9_75923326_75923441	0.00414211	0.0315862	0.136321	0.804663	0.00424086	0.0646785	0.103982	0.823848
ENSG00000005436.9	C2orf3	chr2	-	75938115	protein_coding	KNOWN	ENSG00000005436.9_75928316_75928498	0.00186473	0	0.148362	0.828352	0.00190555	0	0.148362	0.846485
ENSG00000005436.9	C2orf3	chr2	-	75938115	protein_coding	KNOWN	ENSG00000005436.9_75928922_75929549	0.00147037	0.0156679	0	0.820487	0.0017554	0.0374103	-0.0187052	0.979539
ENSG00000005436.9	C2orf3	chr2	-	75938115	protein_coding	KNOWN	ENSG00000005436.9_75933649_75933777	0.00440568	4.01239e-14	0	0.999558	0.00438828	7.9931e-14	-3.99655e-14	0.995612
ENSG00000005436.9	C2orf3	chr2	-	75938115	protein_coding	KNOWN	ENSG00000005436.9_75937570_75938115	0.00318506	0	0	0.906838	0.00349998	0	0	0.9965
ENSG00000005448.12	WDR54	chr2	+	74648805	protein_coding	KNOWN	ENSG00000005448.12_74648805_74650238	0.000549419	3.68544e-14	0.148572	0.755081	0.000607628	8.1518e-14	0.148572	0.835079
ENSG00000005448.12	WDR54	chr2	+	74648805	protein_coding	KNOWN	ENSG00000005448.12_74650318_74651117	0.00241374	0.0579739	0	0.885657	0.0025514	0.122561	-0.0612804	0.936168
ENSG00000005448.12	WDR54	chr2	+	74648805	protein_coding	KNOWN	ENSG00000005448.12_74652000_74652364	0.00206268	0	0.0895707	0.807746	0.00229345	0	0.0895707	0.898115
ENSG00000005448.12	WDR54	chr2	+	74648805	protein_coding	KNOWN	ENSG00000005448.12_74652544_74652618	4.31995e-05	3.55715e-14	0.0425491	0.903623	4.5655e-05	7.51869e-14	0.0425491	0.954987
ENSG00000005448.12	WDR54	chr2	+	74648805	protein_coding	KNOWN	ENSG00000005448.12_74652697_74652882	0.000550023	0.00861058	0.058206	0.870293	0.000586592	0.0183661	0.049023	0.928154
ENSG00000005469.7	CROT	chr7	+	86974997	protein_coding	KNOWN	ENSG00000005469.7_86978364_86978499	0.00119897	0	0.0237107	1.33423	0.000882155	0	0.0237107	0.981672
ENSG00000005469.7	CROT	chr7	+	86974997	protein_coding	KNOWN	ENSG00000005469.7_86988522_86989432	0.00383494	0.119027	0	0.858016	0.0039097	0.242695	-0.121348	0.874743
ENSG00000005469.7	CROT	chr7	+	86974997	protein_coding	KNOWN	ENSG00000005469.7_86990706_86990887	4.73332e-05	0.00530435	0.0674503	1.05064	4.21323e-05	0.00944304	0.0627287	0.935197
ENSG00000005469.7	CROT	chr7	+	86974997	protein_coding	KNOWN	ENSG00000005469.7_86991044_86991168	0.000419482	0.0533724	0.115689	1.31182	0.000283186	0.0720616	0.0796585	0.885586
ENSG00000005469.7	CROT	chr7	+	86974997	protein_coding	KNOWN	ENSG00000005469.7_87004551_87005041	0.000344255	0.0762172	0.0502944	1.13525	0.000272763	0.120778	-0.0100947	0.899488
ENSG00000005469.7	CROT	chr7	+	86974997	protein_coding	KNOWN	ENSG00000005469.7_87005144_87005269	0.000192437	0	0	1.44162	0.000133469	0	0	0.999867
ENSG00000005469.7	CROT	chr7	+	86974997	protein_coding	KNOWN	ENSG00000005469.7_87006665_87006766	0.00290992	0	0.00530065	1.53757	0.0018825	0	0.00530065	0.994688
ENSG00000005469.7	CROT	chr7	+	86974997	protein_coding	KNOWN	ENSG00000005469.7_87011226_87011309	3.58955e-05	5.48798e-14	0	1.372	2.61623e-05	7.99979e-14	-3.9999e-14	0.999974
ENSG00000005469.7	CROT	chr7	+	86974997	protein_coding	KNOWN	ENSG00000005469.7_87011390_87011645	2.06732e-05	0.0195133	0	0.933044	2.17024e-05	0.0409695	-0.0204847	0.979494
ENSG00000005469.7	CROT	chr7	+	86974997	protein_coding	KNOWN	ENSG00000005469.7_87011729_87011859	0.00905912	1.53507e-13	0.0481625	0.874499	0.009723	3.29514e-13	0.0481625	0.938585
ENSG00000005469.7	CROT	chr7	+	86974997	protein_coding	KNOWN	ENSG00000005469.7_87020905_87021028	0.00757234	0.00384159	0.0653359	1.00578	0.00699503	0.00709742	0.0617872	0.929102
ENSG00000005469.7	CROT	chr7	+	86974997	protein_coding	KNOWN	ENSG00000005469.7_87021882_87021960	0.00071434	2.47376e-17	0	1.5754	0.000453228	3.13905e-17	-1.56953e-17	0.999547
ENSG00000005469.7	CROT	chr7	+	86974997	protein_coding	KNOWN	ENSG00000005469.7_87022046_87022139	1.29633e-05	0.0346993	0	1.03567	1.21109e-05	0.0648356	-0.0324178	0.96757
ENSG00000005469.7	CROT	chr7	+	86974997	protein_coding	KNOWN	ENSG00000005469.7_87022264_87022383	0.000190183	0.125305	0	0.885849	0.00018805	0.247798	-0.123899	0.875913
ENSG00000005469.7	CROT	chr7	+	86974997	protein_coding	KNOWN	ENSG00000005469.7_87027840_87029111	0.00417503	0	0.215167	0.69719	0.00455525	0	0.215167	0.760682
ENSG00000005471.11	ABCB4	chr7	-	87109751	protein_coding	KNOWN	ENSG00000005471.11_87035236_87035831	0.000894409	0.247479	0.0442479	1.07729	0.000652897	0.361307	-0.136406	0.786394
ENSG00000005471.11	ABCB4	chr7	-	87109751	protein_coding	KNOWN	ENSG00000005471.11_87037353_87037550	0.00418734	0.136687	1.47635e-14	1.37214	0.00276754	0.180681	-0.0903406	0.906892
ENSG00000005483.13	MLL5	chr7	+	104654626	protein_coding	KNOWN	ENSG00000005483.13_104654626_104654982	0.000126227	0.142517	0.0390133	0.737534	0.000137324	0.310092	-0.116033	0.802374
ENSG00000005483.13	MLL5	chr7	+	104654626	protein_coding	KNOWN	ENSG00000005483.13_104681286_104681470	0.000516958	1.86632e-12	0.133722	0.794039	0.000556901	4.02103e-12	0.133722	0.855389
ENSG00000005483.13	MLL5	chr7	+	104654626	protein_coding	KNOWN	ENSG00000005483.13_104702365_104702725	0.00137137	0.203037	2.32144e-10	0.889748	0.00125336	0.37113	-0.185565	0.813181
ENSG00000005483.13	MLL5	chr7	+	104654626	protein_coding	KNOWN	ENSG00000005483.13_104703797_104704274	0.00112317	0.0784378	0	0.810095	0.00126248	0.176333	-0.0881664	0.910571
ENSG00000005483.13	MLL5	chr7	+	104654626	protein_coding	KNOWN	ENSG00000005483.13_104715090_104715262	8.188e-07	0.0633367	0.0180912	0.798016	9.31042e-07	0.144038	-0.0539278	0.907409
ENSG00000005483.13	MLL5	chr7	+	104654626	protein_coding	KNOWN	ENSG00000005483.13_104717410_104717640	5.19313e-06	1.47613e-15	0.0160125	0.782854	6.50058e-06	3.69553e-15	0.0160125	0.97995
ENSG00000005483.13	MLL5	chr7	+	104654626	protein_coding	KNOWN	ENSG00000005483.13_104717750_104718255	0.000290163	0	0.0843889	0.795984	0.000329482	0	0.0843889	0.903846
ENSG00000005483.13	MLL5	chr7	+	104654626	protein_coding	KNOWN	ENSG00000005483.13_104719293_104719410	0.000879582	0	0.138273	0.853445	0.000886142	0	0.138273	0.85981
ENSG00000005483.13	MLL5	chr7	+	104654626	protein_coding	KNOWN	ENSG00000005483.13_104722135_104722244	0.000454365	0	0.14861	0.992316	0.000398084	0	0.14861	0.8694
ENSG00000005483.13	MLL5	chr7	+	104654626	protein_coding	KNOWN	ENSG00000005483.13_104730456_104730720	0.000237056	0.129971	0.0210604	0.599429	0.000315781	0.346267	-0.152073	0.798496
ENSG00000005483.13	MLL5	chr7	+	104654626	protein_coding	KNOWN	ENSG00000005483.13_104731663_104732053	4.37058e-05	0.165872	0	0.755595	4.74284e-05	0.359999	-0.18	0.819953
ENSG00000005483.13	MLL5	chr7	+	104654626	protein_coding	KNOWN	ENSG00000005483.13_104741872_104742036	0.000110653	0.0319929	0.0043519	0.751442	0.00014044	0.0812107	-0.0362535	0.953731
ENSG00000005483.13	MLL5	chr7	+	104654626	protein_coding	KNOWN	ENSG00000005483.13_104742333_104742821	0.000545032	0	0.0477839	0.753129	0.000680051	0	0.0477839	0.939699
ENSG00000005483.13	MLL5	chr7	+	104654626	protein_coding	KNOWN	ENSG00000005483.13_104745886_104746140	8.27359e-05	0.144377	0	0.678396	0.000100547	0.350918	-0.175459	0.824441
ENSG00000005483.13	MLL5	chr7	+	104654626	protein_coding	KNOWN	ENSG00000005483.13_104746306_104746450	0.000149654	0.0528329	0	0.786375	0.000178296	0.125889	-0.0629445	0.936877
ENSG00000005483.13	MLL5	chr7	+	104654626	protein_coding	KNOWN	ENSG00000005483.13_104746969_104747219	0.00135645	0.109173	0.0686502	0.651499	0.00163294	0.262851	-0.0627756	0.784298
ENSG00000005483.13	MLL5	chr7	+	104654626	protein_coding	KNOWN	ENSG00000005483.13_104747613_104747669	0.00150363	0	0	0.978818	0.00153381	0	0	0.998466
ENSG00000005483.13	MLL5	chr7	+	104654626	protein_coding	KNOWN	ENSG00000005483.13_104747809_104748372	0.00125691	0.0263953	0.0758132	0.688772	0.00158653	0.0666347	0.0424959	0.869401
ENSG00000005483.13	MLL5	chr7	+	104654626	protein_coding	KNOWN	ENSG00000005483.13_104749389_104749675	0.000141529	0.0336683	0.0594633	0.731086	0.000171683	0.0816835	0.0186215	0.886854
ENSG00000005483.13	MLL5	chr7	+	104654626	protein_coding	KNOWN	ENSG00000005483.13_104750727_104750815	2.82804e-05	0.0565123	1.07649e-13	0.790101	3.34031e-05	0.133497	-0.0667487	0.933218
ENSG00000005483.13	MLL5	chr7	+	104654626	protein_coding	KNOWN	ENSG00000005483.13_104750924_104751049	0.00111677	0	0.0297525	0.81766	0.00131613	0	0.0297525	0.96362
ENSG00000005483.13	MLL5	chr7	+	104654626	protein_coding	KNOWN	ENSG00000005483.13_104751218_104751315	0.00293285	0.0808508	0	0.795129	0.0033369	0.183979	-0.0919896	0.904674
ENSG00000005483.13	MLL5	chr7	+	104654626	protein_coding	KNOWN	ENSG00000005483.13_104752272_104754808	0.000209941	0.118525	0.15483	0.5457	0.000256255	0.289345	0.0101572	0.666085
ENSG00000005486.10	RHBDD2	chr7	+	75471920	protein_coding	KNOWN	ENSG00000005486.10_75508266_75508578	0.000896332	2.95803e-13	0.0814031	0.405745	0.00183658	1.2122e-12	0.0814031	0.831369
ENSG00000005486.10	RHBDD2	chr7	+	75471920	protein_coding	KNOWN	ENSG00000005486.10_75510683_75510804	0.000129424	0.148772	0.054367	0.70248	0.000142892	0.328505	-0.109886	0.77558
ENSG00000005486.10	RHBDD2	chr7	+	75471920	protein_coding	KNOWN	ENSG00000005486.10_75511147_75511554	0.0057884	0	0.25459	0.560539	0.00705113	0	0.25459	0.68282
ENSG00000005486.10	RHBDD2	chr7	+	75471920	protein_coding	KNOWN	ENSG00000005486.10_75512808_75513166	0.0128281	0.00471872	0.155272	0.59862	0.0166288	0.0122336	0.149155	0.775979
ENSG00000005486.10	RHBDD2	chr7	+	75471920	protein_coding	KNOWN	ENSG00000005486.10_75517310_75518244	0.00394192	0	0.182637	0.528238	0.00551458	0	0.182637	0.738983
ENSG00000005513.7	SOX8	chr16	+	1031808	protein_coding	KNOWN	ENSG00000005513.7_1034701_1036979	0.000992058	0.264791	0.0574058	0.743658	0.000929897	0.4964	-0.190794	0.697061
ENSG00000005700.10	IBTK	chr6	-	82957471	protein_coding	KNOWN	ENSG00000005700.10_82879700_82881273	0.0015896	1.17197e-13	0.083908	0.647874	0.00216753	3.19611e-13	0.083908	0.883418
ENSG00000005700.10	IBTK	chr6	-	82957471	protein_coding	KNOWN	ENSG00000005700.10_82882097_82883295	7.71232e-06	0	0.0873197	0.722393	9.52467e-06	0	0.0873197	0.892151
ENSG00000005700.10	IBTK	chr6	-	82957471	protein_coding	KNOWN	ENSG00000005700.10_82891596_82891745	0.00227979	0	0.0493583	0.773199	0.00276393	0	0.0493583	0.937396
ENSG00000005700.10	IBTK	chr6	-	82957471	protein_coding	KNOWN	ENSG00000005700.10_82900790_82901596	0.00131563	0	0.069764	0.702538	0.00170062	0	0.069764	0.908121
ENSG00000005700.10	IBTK	chr6	-	82957471	protein_coding	KNOWN	ENSG00000005700.10_82904196_82904359	0.000315381	0	0.0660687	0.712204	0.000405067	0	0.0660687	0.914738
ENSG00000005700.10	IBTK	chr6	-	82957471	protein_coding	KNOWN	ENSG00000005700.10_82906015_82906163	3.56548e-05	2.11094e-14	0.00784849	0.778925	4.53157e-05	5.36583e-14	0.00784849	0.98998
ENSG00000005700.10	IBTK	chr6	-	82957471	protein_coding	KNOWN	ENSG00000005700.10_82909858_82909970	0.0020136	3.50545e-13	0	0.833082	0.00241122	8.39532e-13	-4.19766e-13	0.997589
ENSG00000005700.10	IBTK	chr6	-	82957471	protein_coding	KNOWN	ENSG00000005700.10_82910304_82910425	0.000556466	0.0125339	0.0575703	0.752086	0.000676351	0.0304683	0.0423362	0.914116
ENSG00000005700.10	IBTK	chr6	-	82957471	protein_coding	KNOWN	ENSG00000005700.10_82912245_82912362	0.00186212	0.0516217	0.0320392	0.826247	0.00204232	0.113234	-0.0245778	0.906201
ENSG00000005700.10	IBTK	chr6	-	82957471	protein_coding	KNOWN	ENSG00000005700.10_82914574_82915646	2.65965e-05	9.37746e-15	0.0276102	0.796569	3.22693e-05	2.27551e-14	0.0276102	0.966469
ENSG00000005700.10	IBTK	chr6	-	82957471	protein_coding	KNOWN	ENSG00000005700.10_82920531_82920627	0.00039822	2.92392e-14	0.107646	0.992316	0.000361899	5.31447e-14	0.107646	0.90181
ENSG00000005700.10	IBTK	chr6	-	82957471	protein_coding	KNOWN	ENSG00000005700.10_82922424_82922510	0.00051638	0	0.105966	1.20684	0.000393185	0	0.105966	0.918922
ENSG00000005700.10	IBTK	chr6	-	82957471	protein_coding	KNOWN	ENSG00000005700.10_82923944_82924546	0.000440842	0.0328888	0.0423183	0.664937	0.000595262	0.0888184	-0.00209093	0.897854
ENSG00000005700.10	IBTK	chr6	-	82957471	protein_coding	KNOWN	ENSG00000005700.10_82925793_82925967	0.000298197	0.0369009	0.077046	0.762362	0.000340171	0.0841903	0.0349509	0.869674
ENSG00000005700.10	IBTK	chr6	-	82957471	protein_coding	KNOWN	ENSG00000005700.10_82927677_82927854	0.00609312	0	0.0710348	0.928333	0.00606003	0	0.0710348	0.923291
ENSG00000005700.10	IBTK	chr6	-	82957471	protein_coding	KNOWN	ENSG00000005700.10_82930307_82930430	9.75788e-06	0.000176207	0.144628	0.996136	8.55242e-06	0.000308878	0.144473	0.873076
ENSG00000005700.10	IBTK	chr6	-	82957471	protein_coding	KNOWN	ENSG00000005700.10_82933157_82933337	1.51403e-06	0.133155	0.038544	0.836045	1.50239e-06	0.264264	-0.093588	0.829619
ENSG00000005700.10	IBTK	chr6	-	82957471	protein_coding	KNOWN	ENSG00000005700.10_82933785_82933902	0.00122732	0.0368395	0.0123637	1.01964	0.00114695	0.0688542	-0.0220634	0.952872
ENSG00000005700.10	IBTK	chr6	-	82957471	protein_coding	KNOWN	ENSG00000005700.10_82935194_82935364	0.000118697	0.109248	6.75802e-14	0.909063	0.000116549	0.214542	-0.107271	0.892612
ENSG00000005700.10	IBTK	chr6	-	82957471	protein_coding	KNOWN	ENSG00000005700.10_82936881_82937019	0.000868894	1.79121e-13	0.123571	1.13178	0.000691672	2.85174e-13	0.123571	0.900941
ENSG00000005700.10	IBTK	chr6	-	82957471	protein_coding	KNOWN	ENSG00000005700.10_82941435_82941559	0.000310771	3.41092e-13	0.091488	1.01618	0.000280484	6.15701e-13	0.091488	0.917148
ENSG00000005700.10	IBTK	chr6	-	82957471	protein_coding	KNOWN	ENSG00000005700.10_82949883_82950560	1.27288e-05	0.0456401	0.0623924	0.699805	1.57564e-05	0.112992	0.00589658	0.866256
ENSG00000005700.10	IBTK	chr6	-	82957471	protein_coding	KNOWN	ENSG00000005700.10_82957279_82957471	0.00231127	5.78694e-14	0.12604	1.14704	0.0018122	9.07475e-14	0.12604	0.899364
ENSG00000005801.11	ZNF195	chr11	-	3400448	protein_coding	KNOWN	ENSG00000005801.11_3379157_3381795	0.00188684	0	0.226612	0.538648	0.00245956	0	0.226612	0.702145
ENSG00000005801.11	ZNF195	chr11	-	3400448	protein_coding	KNOWN	ENSG00000005801.11_3382973_3383119	0.000905603	0	0	1.12827	0.000802002	0	0	0.999198
ENSG00000005801.11	ZNF195	chr11	-	3400448	protein_coding	KNOWN	ENSG00000005801.11_3392173_3392377	0.00253572	0.012522	0.0123199	0.987242	0.00249918	0.0246831	-2.16707e-05	0.973017
ENSG00000005801.11	ZNF195	chr11	-	3400448	protein_coding	KNOWN	ENSG00000005801.11_3392807_3392933	0.000179008	0.0137672	0.0715759	0.838714	0.000193682	0.0297916	0.0566801	0.907467
ENSG00000005801.11	ZNF195	chr11	-	3400448	protein_coding	KNOWN	ENSG00000005801.11_3400268_3400448	0.000230962	0	0	1.20438	0.000191731	0	0	0.999808
ENSG00000005810.12	MYCBP2	chr13	-	77901185	protein_coding	KNOWN	ENSG00000005810.12_77618792_77619628	4.56326e-05	0.142528	0.118856	0.611611	5.22686e-05	0.326509	-0.0443982	0.700553
ENSG00000005810.12	MYCBP2	chr13	-	77901185	protein_coding	KNOWN	ENSG00000005810.12_77625132_77625297	6.09975e-05	0.0461391	0.249369	0.607061	6.75775e-05	0.102233	0.198252	0.672547
ENSG00000005810.12	MYCBP2	chr13	-	77901185	protein_coding	KNOWN	ENSG00000005810.12_77625946_77626053	8.7376e-06	0.0713999	0.112652	0.634955	1.06684e-05	0.174355	0.0254743	0.775266
ENSG00000005810.12	MYCBP2	chr13	-	77901185	protein_coding	KNOWN	ENSG00000005810.12_77629693_77629902	0.000796435	0.18982	0.109814	0.507151	0.000986197	0.470095	-0.125234	0.627988
ENSG00000005810.12	MYCBP2	chr13	-	77901185	protein_coding	KNOWN	ENSG00000005810.12_77631121_77631228	0.00195904	0.134052	0.172497	0.592963	0.00217316	0.297407	0.0237934	0.657773
ENSG00000005810.12	MYCBP2	chr13	-	77901185	protein_coding	KNOWN	ENSG00000005810.12_77632353_77632541	0.000230589	0.166806	0.169591	0.527553	0.000266829	0.386044	-0.0234305	0.610466
ENSG00000005810.12	MYCBP2	chr13	-	77901185	protein_coding	KNOWN	ENSG00000005810.12_77633658_77633761	0.000165654	0	0.166679	0.648562	0.000203155	0	0.166679	0.795384
ENSG00000005810.12	MYCBP2	chr13	-	77901185	protein_coding	KNOWN	ENSG00000005810.12_77635304_77635436	0.00045391	0.163117	0.0763115	0.586759	0.000549101	0.394651	-0.121014	0.70981
ENSG00000005810.12	MYCBP2	chr13	-	77901185	protein_coding	KNOWN	ENSG00000005810.12_77635797_77635925	8.37423e-05	0.102539	0.106508	0.572838	0.000107092	0.262258	-0.0246213	0.732559
ENSG00000005810.12	MYCBP2	chr13	-	77901185	protein_coding	KNOWN	ENSG00000005810.12_77636731_77636832	0.000645384	0.0320885	0.116203	0.665617	0.000792316	0.078788	0.0768088	0.817155
ENSG00000005810.12	MYCBP2	chr13	-	77901185	protein_coding	KNOWN	ENSG00000005810.12_77638750_77638869	0.000758205	0	0.128492	0.66623	0.000953141	0	0.128492	0.837519
ENSG00000005810.12	MYCBP2	chr13	-	77901185	protein_coding	KNOWN	ENSG00000005810.12_77640127_77640223	0.000196229	0.0497837	0.130094	0.640164	0.000239234	0.121388	0.0694003	0.780461
ENSG00000005810.12	MYCBP2	chr13	-	77901185	protein_coding	KNOWN	ENSG00000005810.12_77641716_77641999	0.000300104	0.126886	0.104276	0.561121	0.00037864	0.320183	-0.0558154	0.707965
ENSG00000005810.12	MYCBP2	chr13	-	77901185	protein_coding	KNOWN	ENSG00000005810.12_77642700_77642966	0.000274822	0.015003	0.156142	0.641811	0.000337939	0.0368972	0.137693	0.789212
ENSG00000005810.12	MYCBP2	chr13	-	77901185	protein_coding	KNOWN	ENSG00000005810.12_77644766_77644846	0.000236618	0	0.121453	0.702032	0.000287255	0	0.121453	0.852268
ENSG00000005810.12	MYCBP2	chr13	-	77901185	protein_coding	KNOWN	ENSG00000005810.12_77650886_77650984	3.18797e-05	0.0118539	0.170679	0.605943	4.04304e-05	0.0300668	0.155646	0.768468
ENSG00000005810.12	MYCBP2	chr13	-	77901185	protein_coding	KNOWN	ENSG00000005810.12_77651283_77651522	0.00174977	0.113602	0.084944	0.555695	0.00231454	0.300537	-0.0653246	0.735056
ENSG00000005810.12	MYCBP2	chr13	-	77901185	protein_coding	KNOWN	ENSG00000005810.12_77652959_77653024	0.00394027	0	0.0622091	0.972397	0.00379402	0	0.0622091	0.936306
ENSG00000005810.12	MYCBP2	chr13	-	77901185	protein_coding	KNOWN	ENSG00000005810.12_77655562_77655786	0.000138378	0.079677	0.0729517	0.595092	0.000185033	0.21308	-0.0335883	0.795727
ENSG00000005810.12	MYCBP2	chr13	-	77901185	protein_coding	KNOWN	ENSG00000005810.12_77655972_77656128	2.78903e-05	0.0208463	0.137823	0.676464	3.3395e-05	0.0499216	0.112863	0.80998
ENSG00000005810.12	MYCBP2	chr13	-	77901185	protein_coding	KNOWN	ENSG00000005810.12_77657167_77657327	0.000220059	0.0445678	0.103519	0.624492	0.000284756	0.115341	0.0458486	0.808091
ENSG00000005810.12	MYCBP2	chr13	-	77901185	protein_coding	KNOWN	ENSG00000005810.12_77661619_77661768	0.000100088	8.63319e-15	0.0957843	0.640254	0.000135963	2.34553e-14	0.0957843	0.869747
ENSG00000005810.12	MYCBP2	chr13	-	77901185	protein_coding	KNOWN	ENSG00000005810.12_77662967_77663166	7.1751e-07	1.55234e-13	0.12753	0.641656	9.32818e-07	4.03632e-13	0.12753	0.834201
ENSG00000005810.12	MYCBP2	chr13	-	77901185	protein_coding	KNOWN	ENSG00000005810.12_77664241_77664398	9.94187e-05	1.70754e-14	0.108916	0.678142	0.000126301	4.3385e-14	0.108916	0.861507
ENSG00000005810.12	MYCBP2	chr13	-	77901185	protein_coding	KNOWN	ENSG00000005810.12_77667300_77667467	9.36803e-05	0.0225938	0.0993081	0.61446	0.000127204	0.0613582	0.068629	0.834348
ENSG00000005810.12	MYCBP2	chr13	-	77901185	protein_coding	KNOWN	ENSG00000005810.12_77669493_77669737	0.000158014	0.0473207	0.0957893	0.629045	0.000204598	0.122543	0.0345178	0.814495
ENSG00000005810.12	MYCBP2	chr13	-	77901185	protein_coding	KNOWN	ENSG00000005810.12_77670445_77670616	7.258e-06	0	0.0590056	0.73779	9.1089e-06	0	0.0590056	0.925938
ENSG00000005810.12	MYCBP2	chr13	-	77901185	protein_coding	KNOWN	ENSG00000005810.12_77671503_77673148	0.000227782	0.035363	0.079409	0.566605	0.000334185	0.103764	0.027527	0.831281
ENSG00000005810.12	MYCBP2	chr13	-	77901185	protein_coding	KNOWN	ENSG00000005810.12_77695359_77695630	0.00104613	0.0417833	0.0479835	0.992416	0.000965751	0.0771459	0.00941052	0.916165
ENSG00000005810.12	MYCBP2	chr13	-	77901185	protein_coding	KNOWN	ENSG00000005810.12_77699469_77699603	0.0037057	0.0232956	0.103175	0.95729	0.00340764	0.0428437	0.0817534	0.880294
ENSG00000005810.12	MYCBP2	chr13	-	77901185	protein_coding	KNOWN	ENSG00000005810.12_77700451_77700677	0.000606398	0.152129	0.0775322	0.787873	0.000595594	0.298837	-0.0718862	0.773835
ENSG00000005810.12	MYCBP2	chr13	-	77901185	protein_coding	KNOWN	ENSG00000005810.12_77724869_77725084	0.000187578	0.0200658	0.103918	1.06617	0.000157583	0.0337144	0.0870604	0.895684
ENSG00000005812.6	FBXL3	chr13	-	77601330	protein_coding	KNOWN	ENSG00000005812.6_77575696_77576184	0.0066322	0.18006	0.140303	0.582394	0.00729304	0.396002	-0.0576986	0.640423
ENSG00000005812.6	FBXL3	chr13	-	77601330	protein_coding	KNOWN	ENSG00000005812.6_77579389_77581923	0.00627053	0.0808704	0.142824	0.425346	0.00956878	0.246815	0.0194165	0.649075
ENSG00000005812.6	FBXL3	chr13	-	77601330	protein_coding	KNOWN	ENSG00000005812.6_77589300_77589716	0.000896686	0.0338086	0.0878585	0.670667	0.00113042	0.0852428	0.045237	0.845488
ENSG00000005812.6	FBXL3	chr13	-	77601330	protein_coding	KNOWN	ENSG00000005812.6_77592735_77592879	0.00075095	0.0845524	0.0711916	0.654307	0.000926182	0.208565	-0.0330909	0.806987
ENSG00000005812.6	FBXL3	chr13	-	77601330	protein_coding	KNOWN	ENSG00000005812.6_77595648_77595996	0.00207924	0.169373	0.0391166	0.576788	0.00264078	0.430232	-0.175999	0.732562
ENSG00000005812.6	FBXL3	chr13	-	77601330	protein_coding	KNOWN	ENSG00000005812.6_77600962_77601330	0.00181673	0.0221851	0.0458352	0.793112	0.00210526	0.051417	0.0201267	0.919072
ENSG00000005882.6	PDK2	chr17	+	48172101	protein_coding	KNOWN	ENSG00000005882.6_48172639_48172917	0.00125214	0.190586	0.21166	0.502914	0.00138143	0.420529	0.00139533	0.55484
ENSG00000005882.6	PDK2	chr17	+	48172101	protein_coding	KNOWN	ENSG00000005882.6_48174787_48174928	0.00511448	0.223051	0.236093	0.484592	0.00539019	0.47015	0.00101813	0.510715
ENSG00000005882.6	PDK2	chr17	+	48172101	protein_coding	KNOWN	ENSG00000005882.6_48182735_48182806	0.00111322	0.178704	0.212246	0.555686	0.00117459	0.377112	0.0236904	0.586321
ENSG00000005882.6	PDK2	chr17	+	48172101	protein_coding	KNOWN	ENSG00000005882.6_48183249_48183433	0.00251047	0.232657	0.210039	0.507226	0.00263585	0.488553	-0.0342376	0.532559
ENSG00000005882.6	PDK2	chr17	+	48172101	protein_coding	KNOWN	ENSG00000005882.6_48184158_48184247	0.00298048	0.168641	0.252453	0.539079	0.00309451	0.350184	0.0773606	0.559702
ENSG00000005882.6	PDK2	chr17	+	48172101	protein_coding	KNOWN	ENSG00000005882.6_48184440_48184517	0.00116374	0.091903	0.294024	0.551593	0.00123976	0.195813	0.196118	0.587624
ENSG00000005882.6	PDK2	chr17	+	48172101	protein_coding	KNOWN	ENSG00000005882.6_48185520_48185599	0.00186186	0.15909	0.258119	0.545148	0.00193095	0.329988	0.0931248	0.565378
ENSG00000005882.6	PDK2	chr17	+	48172101	protein_coding	KNOWN	ENSG00000005882.6_48185683_48185781	0.000577225	0.162376	0.271108	0.500769	0.000617465	0.347392	0.0974118	0.535679
ENSG00000005882.6	PDK2	chr17	+	48172101	protein_coding	KNOWN	ENSG00000005882.6_48185976_48186083	0.0017184	0.217843	0.278373	0.462602	0.001789	0.453586	0.0515803	0.481608
ENSG00000005882.6	PDK2	chr17	+	48172101	protein_coding	KNOWN	ENSG00000005882.6_48186651_48186764	0.00114672	0.193306	0.251512	0.446421	0.00128501	0.433233	0.0348957	0.500256
ENSG00000005882.6	PDK2	chr17	+	48172101	protein_coding	KNOWN	ENSG00000005882.6_48187321_48189516	0.00117115	0.201241	0.257325	0.423488	0.00132599	0.455696	0.0294765	0.47948
ENSG00000005884.11	ITGA3	chr17	+	48133332	protein_coding	KNOWN	ENSG00000005884.11_48133339_48134009	0.00555727	1.97981e-13	0.119939	0.58279	0.00784608	5.59042e-13	0.119939	0.822817
ENSG00000005884.11	ITGA3	chr17	+	48133332	protein_coding	KNOWN	ENSG00000005884.11_48141441_48141568	0.000635855	0	0.144965	0.931829	0.000590159	0	0.144965	0.864862
ENSG00000005884.11	ITGA3	chr17	+	48133332	protein_coding	KNOWN	ENSG00000005884.11_48145420_48145669	0.00150892	0.186204	0.124277	0.598903	0.00165653	0.408838	-0.0801422	0.65749
ENSG00000005884.11	ITGA3	chr17	+	48133332	protein_coding	KNOWN	ENSG00000005884.11_48148208_48148294	0.00352529	0	0.128055	0.998699	0.00311895	0	0.128055	0.883586
ENSG00000005884.11	ITGA3	chr17	+	48133332	protein_coding	KNOWN	ENSG00000005884.11_48148675_48148882	0.0028343	0.064525	0.189564	0.677069	0.00303461	0.13817	0.120478	0.72492
ENSG00000005884.11	ITGA3	chr17	+	48133332	protein_coding	KNOWN	ENSG00000005884.11_48149350_48149546	0.000226157	0	0.266199	0.685107	0.000237677	0	0.266199	0.720004
ENSG00000005884.11	ITGA3	chr17	+	48133332	protein_coding	KNOWN	ENSG00000005884.11_48151280_48151368	0.000247953	0.00187889	0.154354	0.864713	0.000242807	0.00367979	0.152514	0.846767
ENSG00000005884.11	ITGA3	chr17	+	48133332	protein_coding	KNOWN	ENSG00000005884.11_48151508_48151644	0.0030506	0	0.203691	0.748564	0.00319333	0	0.203691	0.783586
ENSG00000005884.11	ITGA3	chr17	+	48133332	protein_coding	KNOWN	ENSG00000005884.11_48151812_48151898	0.000165534	0	0.176275	0.840009	0.000162855	0	0.176275	0.826415
ENSG00000005884.11	ITGA3	chr17	+	48133332	protein_coding	KNOWN	ENSG00000005884.11_48152823_48153099	0.00263603	0.0135582	0.167369	0.690939	0.00301432	0.0310077	0.151865	0.790094
ENSG00000005884.11	ITGA3	chr17	+	48133332	protein_coding	KNOWN	ENSG00000005884.11_48153690_48153839	0.000792553	0.00626675	0.188088	0.701626	0.000883783	0.0139762	0.1811	0.78239
ENSG00000005884.11	ITGA3	chr17	+	48133332	protein_coding	KNOWN	ENSG00000005884.11_48153948_48154045	0.00719593	0.0579632	0.162118	0.669646	0.00802291	0.129249	0.0974938	0.746603
ENSG00000005884.11	ITGA3	chr17	+	48133332	protein_coding	KNOWN	ENSG00000005884.11_48154338_48154485	0.00556899	0.0381205	0.125462	0.68547	0.00651631	0.0892102	0.0808571	0.802074
ENSG00000005884.11	ITGA3	chr17	+	48133332	protein_coding	KNOWN	ENSG00000005884.11_48154743_48154811	0.00317081	2.37121e-14	0.172383	0.948864	0.00281996	4.21767e-14	0.172383	0.843871
ENSG00000005884.11	ITGA3	chr17	+	48133332	protein_coding	KNOWN	ENSG00000005884.11_48155410_48155489	9.94279e-05	0	0.157512	0.800269	0.0001038	0	0.157512	0.835459
ENSG00000005884.11	ITGA3	chr17	+	48133332	protein_coding	KNOWN	ENSG00000005884.11_48155571_48155648	7.08074e-05	1.51026e-17	0.122812	0.991249	6.35538e-05	2.7111e-17	0.122812	0.889705
ENSG00000005884.11	ITGA3	chr17	+	48133332	protein_coding	KNOWN	ENSG00000005884.11_48156188_48156290	1.10285e-05	7.86951e-13	0.103508	0.871049	1.13163e-05	1.61497e-12	0.103508	0.89378
ENSG00000005884.11	ITGA3	chr17	+	48133332	protein_coding	KNOWN	ENSG00000005884.11_48156440_48156622	0.00192206	0	0.205377	0.684389	0.00215553	0	0.205377	0.76752
ENSG00000005884.11	ITGA3	chr17	+	48133332	protein_coding	KNOWN	ENSG00000005884.11_48156799_48156921	7.88708e-05	0	0.102392	0.750306	9.2487e-05	0	0.102392	0.879838
ENSG00000005884.11	ITGA3	chr17	+	48133332	protein_coding	KNOWN	ENSG00000005884.11_48157626_48157739	0.000137065	1.04464e-13	0.129409	0.850471	0.00013986	2.13188e-13	0.129409	0.867813
ENSG00000005884.11	ITGA3	chr17	+	48133332	protein_coding	KNOWN	ENSG00000005884.11_48158674_48158772	0.00135018	0.0373921	0.0568145	0.854256	0.00142152	0.0787357	0.0174467	0.899394
ENSG00000005884.11	ITGA3	chr17	+	48133332	protein_coding	KNOWN	ENSG00000005884.11_48165108_48165233	0.00213442	0.0571644	0.0656504	0.680285	0.00265069	0.141982	-0.00534049	0.844829
ENSG00000005884.11	ITGA3	chr17	+	48133332	protein_coding	KNOWN	ENSG00000005884.11_48165589_48165730	0.00217771	0.158166	0.101637	0.542194	0.00270801	0.393363	-0.095044	0.674223
ENSG00000005884.11	ITGA3	chr17	+	48133332	protein_coding	KNOWN	ENSG00000005884.11_48166474_48167848	0.00269385	1.57687e-13	0.240491	0.635885	0.00306443	3.58759e-13	0.240491	0.723361
ENSG00000005889.10	ZFX	chrX	+	24167290	protein_coding	KNOWN	ENSG00000005889.10_24197300_24197887	3.30141e-05	0	0.0804712	0.641302	4.57382e-05	0	0.0804712	0.888468
ENSG00000005889.10	ZFX	chrX	+	24167290	protein_coding	KNOWN	ENSG00000005889.10_24225442_24225592	0.0014644	0	0.110922	0.79922	0.00160639	0	0.110922	0.876717
ENSG00000005889.10	ZFX	chrX	+	24167290	protein_coding	KNOWN	ENSG00000005889.10_24225829_24225972	0.00188423	0	0.136829	0.853853	0.00189834	0	0.136829	0.860248
ENSG00000005889.10	ZFX	chrX	+	24167290	protein_coding	KNOWN	ENSG00000005889.10_24226335_24226487	3.3668e-05	9.36557e-15	0.155542	0.798392	3.52926e-05	1.9635e-14	0.155542	0.836917
ENSG00000005889.10	ZFX	chrX	+	24167290	protein_coding	KNOWN	ENSG00000005889.10_24227017_24227157	0.00266365	0	0.128488	0.874242	0.00264936	0	0.128488	0.869552
ENSG00000005889.10	ZFX	chrX	+	24167290	protein_coding	KNOWN	ENSG00000005889.10_24228310_24234372	0.00143962	0.0944641	0.0821719	0.409622	0.00244959	0.321472	-0.0785642	0.696994
ENSG00000005893.11	LAMP2	chrX	-	119603220	protein_coding	KNOWN	ENSG00000005893.11_119561682_119562481	0.000461274	0.0529556	0.229578	0.521101	0.000573655	0.131715	0.163721	0.648058
ENSG00000005893.11	LAMP2	chrX	-	119603220	protein_coding	KNOWN	ENSG00000005893.11_119564681_119565317	0.0094404	0.156305	0.161085	0.608853	0.0100893	0.334098	-0.00596415	0.650705
ENSG00000005893.11	LAMP2	chrX	-	119603220	protein_coding	KNOWN	ENSG00000005893.11_119570349_119573148	0.00063562	0.123994	0.16378	0.556412	0.000752372	0.293539	0.0170108	0.658615
ENSG00000005893.11	LAMP2	chrX	-	119603220	protein_coding	KNOWN	ENSG00000005893.11_119575585_119575749	0.0256837	0.075808	0.227422	0.558243	0.0289506	0.170901	0.141971	0.62925
ENSG00000005893.11	LAMP2	chrX	-	119603220	protein_coding	KNOWN	ENSG00000005893.11_119576454_119576517	0.0149336	0.0579542	0.112245	0.719288	0.0165118	0.128158	0.0481663	0.795302
ENSG00000005893.11	LAMP2	chrX	-	119603220	protein_coding	KNOWN	ENSG00000005893.11_119580160_119580282	0.00537403	3.88868e-13	0.164316	0.551793	0.00744859	1.07797e-12	0.164316	0.764804
ENSG00000005893.11	LAMP2	chrX	-	119603220	protein_coding	KNOWN	ENSG00000005893.11_119581696_119581880	0.015937	0	0.200371	0.620394	0.0190474	0	0.200371	0.741475
ENSG00000005893.11	LAMP2	chrX	-	119603220	protein_coding	KNOWN	ENSG00000005893.11_119582825_119582983	0.0131939	0.0300664	0.169987	0.589801	0.0164298	0.0748808	0.132546	0.734453
ENSG00000005893.11	LAMP2	chrX	-	119603220	protein_coding	KNOWN	ENSG00000005893.11_119589212_119589425	0.0109369	0.000291392	0.199813	0.598054	0.0135174	0.00072029	0.199453	0.739164
ENSG00000005893.11	LAMP2	chrX	-	119603220	protein_coding	KNOWN	ENSG00000005893.11_119590506_119590624	0.0059867	2.67245e-14	0.205593	0.621933	0.00718249	6.4125e-14	0.205593	0.746159
ENSG00000005893.11	LAMP2	chrX	-	119603220	protein_coding	KNOWN	ENSG00000005893.11_119602961_119603220	0.00504259	0	0.195442	0.6784	0.00573749	0	0.195442	0.771888
ENSG00000005955.7	GGNBP2	chr17	+	34900773	protein_coding	KNOWN	ENSG00000005955.7_34900781_34900946	0.00211702	0.195016	0.0940923	0.654134	0.00223938	0.412576	-0.112196	0.691942
ENSG00000005955.7	GGNBP2	chr17	+	34900773	protein_coding	KNOWN	ENSG00000005955.7_34901468_34901666	0.00166619	0.0402717	0.0537938	0.571346	0.00249775	0.120741	-0.00657648	0.856491
ENSG00000005955.7	GGNBP2	chr17	+	34900773	protein_coding	KNOWN	ENSG00000005955.7_34910661_34910741	0.00116163	0.0514992	0.0892522	0.70729	0.00136791	0.121288	0.0286081	0.832887
ENSG00000005955.7	GGNBP2	chr17	+	34900773	protein_coding	KNOWN	ENSG00000005955.7_34912923_34913176	0.00187137	0.144546	0.0657169	0.627841	0.00222789	0.344166	-0.106366	0.747452
ENSG00000005955.7	GGNBP2	chr17	+	34900773	protein_coding	KNOWN	ENSG00000005955.7_34916613_34916711	0.00183253	0.0225203	0.0789301	0.727204	0.00220657	0.0542341	0.051813	0.875636
ENSG00000005955.7	GGNBP2	chr17	+	34900773	protein_coding	KNOWN	ENSG00000005955.7_34923502_34923615	0.00117019	0	0.107804	0.681796	0.00147982	0	0.107804	0.862193
ENSG00000005955.7	GGNBP2	chr17	+	34900773	protein_coding	KNOWN	ENSG00000005955.7_34934413_34934616	0.00294091	0.0379583	0.050544	0.70876	0.0036752	0.0948716	0.00310821	0.885725
ENSG00000005955.7	GGNBP2	chr17	+	34900773	protein_coding	KNOWN	ENSG00000005955.7_34935675_34935849	0.00461487	0.0663931	0.139242	0.568152	0.00592864	0.170588	0.0539484	0.729895
ENSG00000005955.7	GGNBP2	chr17	+	34900773	protein_coding	KNOWN	ENSG00000005955.7_34937774_34937968	0.00616602	0.0411913	0.102518	0.572997	0.00852989	0.113966	0.0455355	0.792667
ENSG00000005955.7	GGNBP2	chr17	+	34900773	protein_coding	KNOWN	ENSG00000005955.7_34941730_34941880	0.0041631	0.0909706	0.0338611	0.637097	0.00543421	0.237493	-0.0848852	0.83162
ENSG00000005955.7	GGNBP2	chr17	+	34900773	protein_coding	KNOWN	ENSG00000005955.7_34942270_34942395	0.0026047	0	0.12371	0.481291	0.00428683	0	0.12371	0.792111
ENSG00000005955.7	GGNBP2	chr17	+	34900773	protein_coding	KNOWN	ENSG00000005955.7_34942480_34942628	0.00214441	1.99758e-14	0.0584797	0.499395	0.00382917	7.13397e-14	0.0584797	0.891746
ENSG00000005955.7	GGNBP2	chr17	+	34900773	protein_coding	KNOWN	ENSG00000005955.7_34943427_34943675	0.00410161	0.0240802	0.124038	0.650093	0.00511223	0.0600268	0.094025	0.810273
ENSG00000005955.7	GGNBP2	chr17	+	34900773	protein_coding	KNOWN	ENSG00000005955.7_34945638_34946278	0.0011805	0	0.106284	0.695519	0.00147014	0	0.106284	0.866169
ENSG00000006007.6	GDE1	chr16	-	19533450	protein_coding	KNOWN	ENSG00000006007.6_19513015_19514939	0.00559226	0.11245	0.268846	0.504489	0.00627372	0.252306	0.142693	0.565966
ENSG00000006007.6	GDE1	chr16	-	19533450	protein_coding	KNOWN	ENSG00000006007.6_19516203_19516414	0.00163784	0.0848078	0.0634274	0.643913	0.00206333	0.213679	-0.0434122	0.811192
ENSG00000006007.6	GDE1	chr16	-	19533450	protein_coding	KNOWN	ENSG00000006007.6_19519009_19519101	0.000631829	0.123038	0	0.674938	0.000791163	0.30813	-0.154065	0.845144
ENSG00000006007.6	GDE1	chr16	-	19533450	protein_coding	KNOWN	ENSG00000006007.6_19522161_19522266	0.000480355	0.125055	0.097576	0.59459	0.000587445	0.30587	-0.055359	0.727148
ENSG00000006007.6	GDE1	chr16	-	19533450	protein_coding	KNOWN	ENSG00000006007.6_19528336_19528511	0.000195609	0.0824454	0.0745912	0.715288	0.000224189	0.188982	-0.0198999	0.819795
ENSG00000006007.6	GDE1	chr16	-	19533450	protein_coding	KNOWN	ENSG00000006007.6_19533026_19533450	0.000115176	0	0.0306364	0.717175	0.000153993	0	0.0306364	0.958884
ENSG00000006042.5	TMEM98	chr17	+	31254928	protein_coding	KNOWN	ENSG00000006042.5_31258345_31258677	0.00264433	0.191351	0.169518	0.601698	0.00273963	0.396496	-0.0287304	0.623385
ENSG00000006042.5	TMEM98	chr17	+	31254928	protein_coding	KNOWN	ENSG00000006042.5_31260192_31260323	0.000465405	0.0476284	0.161943	0.746551	0.000486526	0.0995799	0.112153	0.780432
ENSG00000006042.5	TMEM98	chr17	+	31254928	protein_coding	KNOWN	ENSG00000006042.5_31263350_31263465	0.000610608	0.252988	0.0919062	0.574638	0.000663601	0.549889	-0.183038	0.624509
ENSG00000006042.5	TMEM98	chr17	+	31254928	protein_coding	KNOWN	ENSG00000006042.5_31266495_31266554	0.000494622	0	0.0961875	1.30135	0.0003538	0	0.0961875	0.930844
ENSG00000006042.5	TMEM98	chr17	+	31254928	protein_coding	KNOWN	ENSG00000006042.5_31267804_31268667	0.0027049	0.171392	0.191907	0.594403	0.00281641	0.356916	0.0134489	0.618907
ENSG00000006074.3	CCL18	chr17	+	34391640	protein_coding	KNOWN	ENSG00000006074.3_34391640_34391769	0.00241538	0.250545	0.31503	0.904885	0.00163991	0.340212	0.144924	0.614366
ENSG00000006074.3	CCL18	chr17	+	34391640	protein_coding	KNOWN	ENSG00000006074.3_34397807_34397918	0.0027505	0.340234	0.163196	0.795747	0.00211264	0.522662	-0.0981352	0.611207
ENSG00000006074.3	CCL18	chr17	+	34391640	protein_coding	KNOWN	ENSG00000006074.3_34398311_34399392	0.000754942	0.282019	0.211767	0.518561	0.000745179	0.556743	-0.0666042	0.511855
ENSG00000006075.10	CCL3	chr17	-	34417515	protein_coding	KNOWN	ENSG00000006075.10_34415602_34416108	0.00676525	0	0.284831	1.21364	0.00449448	0	0.284831	0.806279
ENSG00000006114.10	SYNRG	chr17	-	35969488	protein_coding	KNOWN	ENSG00000006114.10_35874900_35879174	0.00045751	0	0.234387	0.54516	0.000586549	0	0.234387	0.698919
ENSG00000006114.10	SYNRG	chr17	-	35969488	protein_coding	KNOWN	ENSG00000006114.10_35880641_35880751	2.91464e-05	0	0.0789153	0.87633	3.0511e-05	0	0.0789153	0.917359
ENSG00000006114.10	SYNRG	chr17	-	35969488	protein_coding	KNOWN	ENSG00000006114.10_35896081_35896229	4.68363e-05	3.328e-14	0.113746	0.833038	4.94664e-05	7.02977e-14	0.113746	0.879817
ENSG00000006114.10	SYNRG	chr17	-	35969488	protein_coding	KNOWN	ENSG00000006114.10_35898426_35898522	0.00177842	0	0	1.08608	0.0016348	0	0	0.998365
ENSG00000006114.10	SYNRG	chr17	-	35969488	protein_coding	KNOWN	ENSG00000006114.10_35900482_35900645	0.00255808	0.000373559	0.0970184	0.82476	0.00276636	0.000807948	0.0966144	0.891912
ENSG00000006114.10	SYNRG	chr17	-	35969488	protein_coding	KNOWN	ENSG00000006114.10_35900728_35902667	0.00375618	2.0732e-15	0.055757	0.645439	0.00532828	5.88183e-15	0.055757	0.915578
ENSG00000006114.10	SYNRG	chr17	-	35969488	protein_coding	KNOWN	ENSG00000006114.10_35913217_35914161	0.000288435	4.73172e-17	0.110993	0.62234	0.000393166	1.28996e-16	0.110993	0.848313
ENSG00000006114.10	SYNRG	chr17	-	35969488	protein_coding	KNOWN	ENSG00000006114.10_35921573_35921691	0.00369501	0.105499	0.0324675	1.04273	0.00311974	0.178148	-0.0566066	0.880394
ENSG00000006114.10	SYNRG	chr17	-	35969488	protein_coding	KNOWN	ENSG00000006114.10_35928893_35929026	0.00647684	0	0	1.10133	0.00584655	0	0	0.994153
ENSG00000006114.10	SYNRG	chr17	-	35969488	protein_coding	KNOWN	ENSG00000006114.10_35930736_35930984	0.000356408	0	0.0130345	0.876859	0.000400346	0	0.0130345	0.984958
ENSG00000006114.10	SYNRG	chr17	-	35969488	protein_coding	KNOWN	ENSG00000006114.10_35931890_35932086	0.00136587	0.0113577	0.0162491	0.812818	0.00162258	0.0269845	0.00275682	0.965582
ENSG00000006114.10	SYNRG	chr17	-	35969488	protein_coding	KNOWN	ENSG00000006114.10_35937478_35937711	0.00158457	1.64377e-09	0.0983348	0.931037	0.00153699	3.18882e-09	0.0983348	0.903081
ENSG00000006114.10	SYNRG	chr17	-	35969488	protein_coding	KNOWN	ENSG00000006114.10_35939228_35939530	2.1194e-05	0.130931	0	0.957616	1.94696e-05	0.240556	-0.120278	0.879702
ENSG00000006114.10	SYNRG	chr17	-	35969488	protein_coding	KNOWN	ENSG00000006114.10_35944756_35944867	0.000936311	0.262006	1.53354e-12	0.929098	0.00078547	0.439593	-0.219796	0.779418
ENSG00000006114.10	SYNRG	chr17	-	35969488	protein_coding	KNOWN	ENSG00000006114.10_35945433_35945538	0.00896779	0.0779787	0.0828984	0.996289	0.00769018	0.133739	0.016029	0.854352
ENSG00000006114.10	SYNRG	chr17	-	35969488	protein_coding	KNOWN	ENSG00000006114.10_35946527_35946657	0.000421309	0.140007	0	0.979531	0.000376182	0.250022	-0.125011	0.874613
ENSG00000006114.10	SYNRG	chr17	-	35969488	protein_coding	KNOWN	ENSG00000006114.10_35956270_35956391	2.3254e-05	3.13139e-14	0.0133983	1.32531	1.73702e-05	4.67814e-14	0.0133983	0.989974
ENSG00000006118.10	TMEM132A	chr11	+	60691935	protein_coding	KNOWN	ENSG00000006118.10_60694521_60694890	0.0024225	0.207905	0	0.718911	0.00260698	0.447474	-0.223737	0.773656
ENSG00000006118.10	TMEM132A	chr11	+	60691935	protein_coding	KNOWN	ENSG00000006118.10_60695113_60695331	0.00423883	0.0810918	0.0870484	0.854288	0.00412873	0.157971	0.00806302	0.832098
ENSG00000006118.10	TMEM132A	chr11	+	60691935	protein_coding	KNOWN	ENSG00000006118.10_60696101_60696432	5.28659e-05	0.117927	0.0647013	0.74226	5.71559e-05	0.254994	-0.0627957	0.802494
ENSG00000006118.10	TMEM132A	chr11	+	60691935	protein_coding	KNOWN	ENSG00000006118.10_60697982_60698131	0.00380237	0.155655	0.0318025	1.22872	0.00267776	0.219235	-0.077815	0.865308
ENSG00000006118.10	TMEM132A	chr11	+	60691935	protein_coding	KNOWN	ENSG00000006118.10_60699158_60702236	0.00146572	0.105393	0.072822	0.627193	0.00181654	0.261237	-0.0577967	0.777313
ENSG00000006118.10	TMEM132A	chr11	+	60691935	protein_coding	KNOWN	ENSG00000006118.10_60702724_60704631	0.000224416	0.138835	0.136171	0.484589	0.000295354	0.365443	-0.0465507	0.637769
ENSG00000006194.5	ZNF263	chr16	+	3313800	protein_coding	KNOWN	ENSG00000006194.5_3333448_3334205	0.000214836	0	0.0400725	0.797897	0.000256311	0	0.0400725	0.951935
ENSG00000006194.5	ZNF263	chr16	+	3313800	protein_coding	KNOWN	ENSG00000006194.5_3335059_3335239	0.00160403	0.117978	1.88927e-13	1.19905	0.00121644	0.178941	-0.0894704	0.909313
ENSG00000006194.5	ZNF263	chr16	+	3313800	protein_coding	KNOWN	ENSG00000006194.5_3336023_3336149	3.53338e-05	0	0.0636358	1.11952	2.9863e-05	0	0.0636358	0.946187
ENSG00000006194.5	ZNF263	chr16	+	3313800	protein_coding	KNOWN	ENSG00000006194.5_3338454_3338570	7.51973e-05	0	0.127599	0.82922	7.85847e-05	0	0.127599	0.866574
ENSG00000006194.5	ZNF263	chr16	+	3313800	protein_coding	KNOWN	ENSG00000006194.5_3339393_3341460	0.00130397	1.11668e-13	0.119181	0.743303	0.00150959	2.58555e-13	0.119181	0.860516
ENSG00000006210.5	CX3CL1	chr16	+	57406375	protein_coding	KNOWN	ENSG00000006210.5_57406375_57406550	0.00851319	0.160071	0.0401595	0.735104	0.00901966	0.339189	-0.129435	0.778837
ENSG00000006210.5	CX3CL1	chr16	+	57406375	protein_coding	KNOWN	ENSG00000006210.5_57413546_57413666	0.00612169	0.0760339	0.123969	0.744787	0.00643771	0.159918	0.0440102	0.783235
ENSG00000006210.5	CX3CL1	chr16	+	57406375	protein_coding	KNOWN	ENSG00000006210.5_57415942_57418960	0.0149026	0.117655	0.202691	0.568335	0.0164928	0.260419	0.0724815	0.628978
ENSG00000006282.12	SPATA20	chr17	+	48620419	protein_coding	KNOWN	ENSG00000006282.12_48624450_48624646	2.99709e-05	0.132405	0.251772	0.460368	3.54863e-05	0.313544	0.0950002	0.545088
ENSG00000006282.12	SPATA20	chr17	+	48620419	protein_coding	KNOWN	ENSG00000006282.12_48625026_48625128	0.000224974	0.119214	0.242835	0.599232	0.000233981	0.247973	0.118848	0.623223
ENSG00000006282.12	SPATA20	chr17	+	48620419	protein_coding	KNOWN	ENSG00000006282.12_48625644_48625814	0.00777163	0.260695	0.427471	0.275971	0.00799626	0.536459	0.159242	0.283947
ENSG00000006282.12	SPATA20	chr17	+	48620419	protein_coding	KNOWN	ENSG00000006282.12_48625915_48625979	0.00834646	0.222307	0.338352	0.388988	0.00871244	0.464109	0.106298	0.406045
ENSG00000006282.12	SPATA20	chr17	+	48620419	protein_coding	KNOWN	ENSG00000006282.12_48626171_48626325	0.0015077	0.376821	0.292183	0.290768	0.00156843	0.783998	-0.0998157	0.30248
ENSG00000006282.12	SPATA20	chr17	+	48620419	protein_coding	KNOWN	ENSG00000006282.12_48626404_48626547	3.45178e-05	0.35171	0.271875	0.264872	3.88499e-05	0.791702	-0.123976	0.298114
ENSG00000006282.12	SPATA20	chr17	+	48620419	protein_coding	KNOWN	ENSG00000006282.12_48626647_48626848	0.00080797	0.257658	0.356752	0.291257	0.000891332	0.568483	0.0725108	0.321307
ENSG00000006282.12	SPATA20	chr17	+	48620419	protein_coding	KNOWN	ENSG00000006282.12_48627346_48627476	0.000588759	0.160246	0.297915	0.406286	0.000680617	0.370497	0.112666	0.469675
ENSG00000006282.12	SPATA20	chr17	+	48620419	protein_coding	KNOWN	ENSG00000006282.12_48627569_48627673	0.0028071	0.189515	0.380758	0.341978	0.00306768	0.414213	0.173651	0.373723
ENSG00000006282.12	SPATA20	chr17	+	48620419	protein_coding	KNOWN	ENSG00000006282.12_48627897_48627971	0.00123603	0.129275	0.349957	0.445094	0.00133543	0.279343	0.210285	0.480891
ENSG00000006282.12	SPATA20	chr17	+	48620419	protein_coding	KNOWN	ENSG00000006282.12_48628069_48628278	0.00362626	0.182771	0.370939	0.312791	0.0041675	0.420103	0.160888	0.359477
ENSG00000006282.12	SPATA20	chr17	+	48620419	protein_coding	KNOWN	ENSG00000006282.12_48628359_48628583	0.00141617	0.178566	0.337844	0.32019	0.00168991	0.426164	0.124762	0.382081
ENSG00000006282.12	SPATA20	chr17	+	48620419	protein_coding	KNOWN	ENSG00000006282.12_48628872_48629040	0.000813295	0.242836	0.298858	0.298831	0.000966668	0.577261	0.0102275	0.355186
ENSG00000006282.12	SPATA20	chr17	+	48620419	protein_coding	KNOWN	ENSG00000006282.12_48629330_48629541	0.000592703	0.163251	0.303274	0.318351	0.000754585	0.415678	0.0954356	0.405301
ENSG00000006282.12	SPATA20	chr17	+	48620419	protein_coding	KNOWN	ENSG00000006282.12_48631612_48631811	0.00282234	0.096949	0.354619	0.386421	0.00335668	0.230608	0.239315	0.459581
ENSG00000006282.12	SPATA20	chr17	+	48620419	protein_coding	KNOWN	ENSG00000006282.12_48632593_48632673	0.00133773	0.181955	0.244882	0.474818	0.00148144	0.403004	0.0433806	0.525827
ENSG00000006282.12	SPATA20	chr17	+	48620419	protein_coding	KNOWN	ENSG00000006282.12_48632853_48633213	0.00372349	0.0662111	0.351756	0.489263	0.00408747	0.145367	0.279072	0.537089
ENSG00000006327.8	TNFRSF12A	chr16	+	3070313	protein_coding	KNOWN	ENSG00000006327.8_3071216_3071320	0.00834142	0.183572	0.149239	0.684063	0.00813626	0.358114	-0.0298181	0.667238
ENSG00000006327.8	TNFRSF12A	chr16	+	3070313	protein_coding	KNOWN	ENSG00000006327.8_3071556_3071690	0.0020564	0.187136	0.188629	0.559082	0.0021949	0.399477	-0.0111093	0.596734
ENSG00000006327.8	TNFRSF12A	chr16	+	3070313	protein_coding	KNOWN	ENSG00000006327.8_3071772_3072384	0.00333935	0.22477	0.20554	0.499106	0.00358009	0.481949	-0.0354345	0.535088
ENSG00000006451.3	RALA	chr7	+	39663082	protein_coding	KNOWN	ENSG00000006451.3_39663082_39663424	0.000127842	0.04283	0	0.748701	0.000161486	0.108203	-0.0541016	0.945737
ENSG00000006451.3	RALA	chr7	+	39663082	protein_coding	KNOWN	ENSG00000006451.3_39726230_39726380	0.000727058	0.119117	0.109639	0.691691	0.000789272	0.258621	-0.0196708	0.750879
ENSG00000006451.3	RALA	chr7	+	39663082	protein_coding	KNOWN	ENSG00000006451.3_39729981_39730189	0.00077697	0.0693843	0.189809	0.571727	0.000934198	0.16685	0.106384	0.687422
ENSG00000006451.3	RALA	chr7	+	39663082	protein_coding	KNOWN	ENSG00000006451.3_39736284_39736458	0.000957565	0.0405409	0.123737	0.586303	0.00127414	0.107888	0.0697933	0.780137
ENSG00000006451.3	RALA	chr7	+	39663082	protein_coding	KNOWN	ENSG00000006451.3_39745722_39747723	0.000152274	0.21525	0.143733	0.44406	0.000189585	0.535985	-0.124259	0.552866
ENSG00000006453.9	BAIAP2L1	chr7	-	98030380	protein_coding	KNOWN	ENSG00000006453.9_97920963_97922908	0.00153661	0.224589	0.258662	0.422084	0.00169441	0.495305	0.0110098	0.465428
ENSG00000006453.9	BAIAP2L1	chr7	-	98030380	protein_coding	KNOWN	ENSG00000006453.9_97933508_97933688	0.00517693	0.0603953	0.0957269	0.861967	0.00505922	0.118044	0.0367049	0.842368
ENSG00000006453.9	BAIAP2L1	chr7	-	98030380	protein_coding	KNOWN	ENSG00000006453.9_97935751_97936269	0.00134339	0.0529418	0.218683	0.755182	0.00130661	0.102985	0.167191	0.734505
ENSG00000006453.9	BAIAP2L1	chr7	-	98030380	protein_coding	KNOWN	ENSG00000006453.9_97937001_97937208	0.00375869	0.026069	0.110981	0.835492	0.00384993	0.0534036	0.0842795	0.855773
ENSG00000006453.9	BAIAP2L1	chr7	-	98030380	protein_coding	KNOWN	ENSG00000006453.9_97939757_97939904	0.012277	0	0.215931	1.06151	0.00951907	0	0.215931	0.823056
ENSG00000006453.9	BAIAP2L1	chr7	-	98030380	protein_coding	KNOWN	ENSG00000006453.9_97941409_97941576	0.00103093	0.0244988	0.0914202	1.10878	0.000841071	0.0399741	0.0714331	0.904588
ENSG00000006459.6	JHDM1D	chr7	-	139876835	protein_coding	KNOWN	ENSG00000006459.6_139784546_139790988	0.00038256	0.184101	0.106996	0.42375	0.000534878	0.514803	-0.150405	0.592467
ENSG00000006459.6	JHDM1D	chr7	-	139876835	protein_coding	KNOWN	ENSG00000006459.6_139791604_139791941	0.000108172	0	0.0674964	0.801663	0.000124441	0	0.0674964	0.922228
ENSG00000006459.6	JHDM1D	chr7	-	139876835	protein_coding	KNOWN	ENSG00000006459.6_139796355_139796563	1.62297e-06	0	0.049475	1.10541	1.40531e-06	0	0.049475	0.957159
ENSG00000006468.9	ETV1	chr7	-	14031050	protein_coding	KNOWN	ENSG00000006468.9_13930853_13935712	0.000493944	0	0.15768	0.718818	0.000563225	0	0.15768	0.819641
ENSG00000006530.10	AGK	chr7	+	141250989	protein_coding	KNOWN	ENSG00000006530.10_141296362_141297140	0.000440353	0.122165	0	0.878268	0.000439968	0.244117	-0.122058	0.877502
ENSG00000006530.10	AGK	chr7	+	141250989	protein_coding	KNOWN	ENSG00000006530.10_141310995_141311087	1.73153e-05	0.136963	0	1.0105	1.50898e-05	0.238719	-0.11936	0.880625
ENSG00000006530.10	AGK	chr7	+	141250989	protein_coding	KNOWN	ENSG00000006530.10_141315271_141315824	0.000896262	0	0.00128918	1.31201	0.000681985	0	0.00128918	0.998337
ENSG00000006530.10	AGK	chr7	+	141250989	protein_coding	KNOWN	ENSG00000006530.10_141333701_141333780	0.000188562	0.0290711	0.143444	1.03828	0.00015571	0.0480125	0.119437	0.857386
ENSG00000006530.10	AGK	chr7	+	141250989	protein_coding	KNOWN	ENSG00000006530.10_141341048_141341198	0.00159503	0	0.0663622	0.849119	0.00173925	0	0.0663622	0.925898
ENSG00000006530.10	AGK	chr7	+	141250989	protein_coding	KNOWN	ENSG00000006530.10_141341611_141341708	0.000121531	0.042009	0.0398595	0.94379	0.000118477	0.0819064	-0.00109369	0.920071
ENSG00000006530.10	AGK	chr7	+	141250989	protein_coding	KNOWN	ENSG00000006530.10_141348931_141349133	0.000437298	0.120473	6.74127e-14	1.41759	0.000284237	0.156611	-0.0783053	0.92141
ENSG00000006530.10	AGK	chr7	+	141250989	protein_coding	KNOWN	ENSG00000006530.10_141351325_141351409	4.63179e-05	0	0.0548206	1.18131	3.74685e-05	0	0.0548206	0.955616
ENSG00000006530.10	AGK	chr7	+	141250989	protein_coding	KNOWN	ENSG00000006530.10_141352587_141355044	0.00138681	0.205155	0.130659	0.488074	0.00168042	0.497181	-0.117932	0.591408
ENSG00000006576.11	PHTF2	chr7	+	77428109	protein_coding	KNOWN	ENSG00000006576.11_77531079_77531237	0.000118075	0.164188	0	1.09694	9.36176e-05	0.260358	-0.130179	0.869727
ENSG00000006576.11	PHTF2	chr7	+	77428109	protein_coding	KNOWN	ENSG00000006576.11_77538110_77539726	0.000282108	0	0.0584939	0.833391	0.000316205	0	0.0584939	0.93412
ENSG00000006576.11	PHTF2	chr7	+	77428109	protein_coding	KNOWN	ENSG00000006576.11_77549596_77549782	0.000207631	1.22739e-15	0.0551697	0.917163	0.000213494	2.52408e-15	0.0551697	0.943059
ENSG00000006576.11	PHTF2	chr7	+	77428109	protein_coding	KNOWN	ENSG00000006576.11_77551940_77553468	0.000453049	2.50038e-15	0.069925	0.892563	0.000470484	5.19322e-15	0.069925	0.926913
ENSG00000006576.11	PHTF2	chr7	+	77428109	protein_coding	KNOWN	ENSG00000006576.11_77558426_77558644	0.000406114	0	0.0629089	0.80257	0.000469016	0	0.0629089	0.926878
ENSG00000006576.11	PHTF2	chr7	+	77428109	protein_coding	KNOWN	ENSG00000006576.11_77567027_77567330	0.0028521	0	0.00680407	0.935843	0.0030165	0	0.00680407	0.989787
ENSG00000006576.11	PHTF2	chr7	+	77428109	protein_coding	KNOWN	ENSG00000006576.11_77569347_77569776	0.00314172	0	0.084476	0.789733	0.00358092	0	0.084476	0.900134
ENSG00000006576.11	PHTF2	chr7	+	77428109	protein_coding	KNOWN	ENSG00000006576.11_77578995_77579150	0.00194589	0.0756232	0.121302	0.886365	0.00179306	0.139367	0.0516183	0.816749
ENSG00000006576.11	PHTF2	chr7	+	77428109	protein_coding	KNOWN	ENSG00000006576.11_77580934_77581029	0.00247985	0.141673	0.0806721	0.939419	0.00213001	0.243373	-0.0410144	0.806892
ENSG00000006576.11	PHTF2	chr7	+	77428109	protein_coding	KNOWN	ENSG00000006576.11_77583086_77583211	0.000158584	3.98809e-14	0.0793134	0.997023	0.000147315	7.4094e-14	0.0793134	0.926175
ENSG00000006576.11	PHTF2	chr7	+	77428109	protein_coding	KNOWN	ENSG00000006576.11_77584175_77586818	0.000371711	0.161164	0.106998	0.590304	0.000432808	0.375307	-0.0806555	0.687329
ENSG00000006607.8	FARP2	chr2	+	242295658	protein_coding	KNOWN	ENSG00000006607.8_242312264_242312705	0.00207272	0.0998421	0	0.904454	0.0020596	0.198421	-0.0992103	0.89873
ENSG00000006607.8	FARP2	chr2	+	242295658	protein_coding	KNOWN	ENSG00000006607.8_242343243_242343347	0.000394154	0	1.64097e-14	1.51407	0.000260259	0	1.64097e-14	0.99974
ENSG00000006607.8	FARP2	chr2	+	242295658	protein_coding	KNOWN	ENSG00000006607.8_242352722_242352836	0.000660983	0.0587971	0	1.12131	0.000559792	0.0995915	-0.0497958	0.949644
ENSG00000006607.8	FARP2	chr2	+	242295658	protein_coding	KNOWN	ENSG00000006607.8_242357377_242357524	0.00139217	0.110306	1.57968e-10	0.869456	0.00141891	0.224849	-0.112424	0.886157
ENSG00000006607.8	FARP2	chr2	+	242295658	protein_coding	KNOWN	ENSG00000006607.8_242371094_242371189	3.21101e-05	0.0101956	0	1.10511	2.87897e-05	0.0182826	-0.00914128	0.99083
ENSG00000006607.8	FARP2	chr2	+	242295658	protein_coding	KNOWN	ENSG00000006607.8_242373573_242373736	2.31591e-07	0	0	1.04873	2.20829e-07	0	0	1
ENSG00000006607.8	FARP2	chr2	+	242295658	protein_coding	KNOWN	ENSG00000006607.8_242380719_242381167	0.000902518	0.0922524	0	0.774959	0.00103963	0.212535	-0.106268	0.892693
ENSG00000006607.8	FARP2	chr2	+	242295658	protein_coding	KNOWN	ENSG00000006607.8_242395850_242396337	0.000287172	0	0	0.970733	0.000295742	0	0	0.999704
ENSG00000006607.8	FARP2	chr2	+	242295658	protein_coding	KNOWN	ENSG00000006607.8_242401938_242402027	4.27894e-06	0	0.0264282	1.45015	2.89787e-06	0	0.0264282	0.982099
ENSG00000006607.8	FARP2	chr2	+	242295658	protein_coding	KNOWN	ENSG00000006607.8_242402750_242402940	0.000817664	0	0	1.06333	0.000768376	0	0	0.999232
ENSG00000006607.8	FARP2	chr2	+	242295658	protein_coding	KNOWN	ENSG00000006607.8_242402995_242403395	0.000841359	0	0.0541871	0.990799	0.000804491	0	0.0541871	0.947383
ENSG00000006607.8	FARP2	chr2	+	242295658	protein_coding	KNOWN	ENSG00000006607.8_242404875_242405451	2.23656e-05	0	0.0403207	0.925374	2.31596e-05	0	0.0403207	0.958225
ENSG00000006607.8	FARP2	chr2	+	242295658	protein_coding	KNOWN	ENSG00000006607.8_242407555_242407792	0.00458882	0	0	0.912276	0.0050049	0	0	0.994995
ENSG00000006607.8	FARP2	chr2	+	242295658	protein_coding	KNOWN	ENSG00000006607.8_242415272_242415402	0.00848415	0	0.0526052	0.942796	0.00845131	0	0.0526052	0.939147
ENSG00000006607.8	FARP2	chr2	+	242295658	protein_coding	KNOWN	ENSG00000006607.8_242423505_242423746	1.79654e-05	2.55917e-14	0.115987	0.950919	1.68385e-05	4.79728e-14	0.115987	0.891272
ENSG00000006607.8	FARP2	chr2	+	242295658	protein_coding	KNOWN	ENSG00000006607.8_242427563_242429459	0.00187477	9.00331e-11	0.17713	0.707937	0.00211375	2.03019e-10	0.17713	0.798178
ENSG00000006607.8	FARP2	chr2	+	242295658	protein_coding	KNOWN	ENSG00000006607.8_242430476_242430594	1.22469e-06	0.0255214	0.0287819	0.663003	1.70734e-06	0.0711588	-0.00679751	0.924294
ENSG00000006607.8	FARP2	chr2	+	242295658	protein_coding	KNOWN	ENSG00000006607.8_242430931_242431094	0.000273955	0.129168	0.11098	0.624048	0.000316905	0.298838	-0.0384386	0.721884
ENSG00000006607.8	FARP2	chr2	+	242295658	protein_coding	KNOWN	ENSG00000006607.8_242432344_242432451	0.0050604	0.0113899	0.0716257	0.858951	0.00534346	0.0240539	0.0595987	0.906997
ENSG00000006607.8	FARP2	chr2	+	242295658	protein_coding	KNOWN	ENSG00000006607.8_242432708_242432859	0.00274169	0	0	0.905506	0.00301866	0	0	0.996981
ENSG00000006607.8	FARP2	chr2	+	242295658	protein_coding	KNOWN	ENSG00000006607.8_242433423_242434256	0.0121364	0.0714125	0.142846	0.567257	0.0152918	0.179959	0.0528664	0.714743
ENSG00000006625.11	GGCT	chr7	-	30544460	protein_coding	KNOWN	ENSG00000006625.11_30536237_30536851	0.00401794	0.0158208	0.10238	0.715434	0.00479666	0.0377742	0.0834933	0.854093
ENSG00000006625.11	GGCT	chr7	-	30544460	protein_coding	KNOWN	ENSG00000006625.11_30538419_30538804	0.00388535	0.104063	0.023568	0.803153	0.00415693	0.222673	-0.0877687	0.859291
ENSG00000006625.11	GGCT	chr7	-	30544460	protein_coding	KNOWN	ENSG00000006625.11_30538947_30539592	0.000999615	3.36593e-13	0.14073	1.20839	0.00074039	4.98612e-13	0.14073	0.895024
ENSG00000006625.11	GGCT	chr7	-	30544460	protein_coding	KNOWN	ENSG00000006625.11_30540152_30540297	0.00157154	0.103326	0.144784	0.638422	0.00176954	0.232688	0.0284402	0.71886
ENSG00000006625.11	GGCT	chr7	-	30544460	protein_coding	KNOWN	ENSG00000006625.11_30544185_30544460	0.00690018	0	0.194849	0.703539	0.00762209	0	0.194849	0.777144
ENSG00000006634.3	DBF4	chr7	+	87505531	protein_coding	KNOWN	ENSG00000006634.3_87536503_87538856	0.000502467	0.162595	0.0462374	0.686809	0.000560699	0.362878	-0.135201	0.766405
ENSG00000006652.8	IFRD1	chr7	+	112063023	protein_coding	KNOWN	ENSG00000006652.8_112090483_112090837	9.51095e-06	0.00115364	0.01545	0.729066	1.27548e-05	0.0030942	0.0139029	0.977721
ENSG00000006652.8	IFRD1	chr7	+	112063023	protein_coding	KNOWN	ENSG00000006652.8_112095818_112095922	0.000148483	2.79341e-14	0.0955182	0.772453	0.000171039	6.43554e-14	0.0955182	0.8898
ENSG00000006652.8	IFRD1	chr7	+	112063023	protein_coding	KNOWN	ENSG00000006652.8_112096057_112096141	0.000174892	0.0179449	0.0556214	0.775997	0.000205819	0.0422363	0.0345033	0.913219
ENSG00000006652.8	IFRD1	chr7	+	112063023	protein_coding	KNOWN	ENSG00000006652.8_112096969_112098391	0.000814296	0.0364931	0.0907615	0.734294	0.000944261	0.084635	0.048444	0.851491
ENSG00000006652.8	IFRD1	chr7	+	112063023	protein_coding	KNOWN	ENSG00000006652.8_112098916_112099073	3.50762e-05	0.220887	0.00187925	0.642939	4.05158e-05	0.510285	-0.253263	0.742646
ENSG00000006652.8	IFRD1	chr7	+	112063023	protein_coding	KNOWN	ENSG00000006652.8_112101387_112101971	0.000147838	0.091295	0.304478	0.438667	0.000177139	0.218778	0.195089	0.525609
ENSG00000006652.8	IFRD1	chr7	+	112063023	protein_coding	KNOWN	ENSG00000006652.8_112102056_112102234	0.000594962	0.075422	0.187898	0.573852	0.000710176	0.180055	0.0978707	0.684978
ENSG00000006652.8	IFRD1	chr7	+	112063023	protein_coding	KNOWN	ENSG00000006652.8_112102325_112102433	2.58055e-05	2.68994e-14	0.203288	0.685641	2.90291e-05	6.05191e-14	0.203288	0.771289
ENSG00000006652.8	IFRD1	chr7	+	112063023	protein_coding	KNOWN	ENSG00000006652.8_112107432_112108170	0.0027504	0.122101	0.218943	0.518731	0.00318877	0.283125	0.0773809	0.601409
ENSG00000006652.8	IFRD1	chr7	+	112063023	protein_coding	KNOWN	ENSG00000006652.8_112112274_112112402	0.000557965	0.0813681	0.185745	0.517159	0.000710938	0.207352	0.0820688	0.658944
ENSG00000006652.8	IFRD1	chr7	+	112063023	protein_coding	KNOWN	ENSG00000006652.8_112112821_112112916	0.00273493	0.237972	0.0605811	0.559196	0.00317836	0.553112	-0.215975	0.649862
ENSG00000006652.8	IFRD1	chr7	+	112063023	protein_coding	KNOWN	ENSG00000006652.8_112115485_112116247	0.000703698	0	0.215183	0.567052	0.00089879	0	0.215183	0.724261
ENSG00000006695.5	COX10	chr17	+	13972846	protein_coding	KNOWN	ENSG00000006695.5_13972846_13972965	0.00104346	0	0	1.06621	0.000977706	0	0	0.999022
ENSG00000006695.5	COX10	chr17	+	13972846	protein_coding	KNOWN	ENSG00000006695.5_13977640_13977773	0.00136279	0	0.0739595	0.899085	0.00139858	0	0.0739595	0.922699
ENSG00000006695.5	COX10	chr17	+	13972846	protein_coding	KNOWN	ENSG00000006695.5_13980052_13980639	0.00220356	0	0.0630882	0.854594	0.00239547	0	0.0630882	0.929022
ENSG00000006695.5	COX10	chr17	+	13972846	protein_coding	KNOWN	ENSG00000006695.5_14005435_14005559	0.000304243	0.182846	0.0383442	0.869093	0.000278972	0.335317	-0.129314	0.796903
ENSG00000006695.5	COX10	chr17	+	13972846	protein_coding	KNOWN	ENSG00000006695.5_14095306_14095538	8.84612e-06	0.26043	0.0236795	0.924929	7.3166e-06	0.430802	-0.191721	0.765006
ENSG00000006695.5	COX10	chr17	+	13972846	protein_coding	KNOWN	ENSG00000006695.5_14110127_14111994	0.00922337	0.023728	0.160153	0.732713	0.0099624	0.0512585	0.134524	0.791423
ENSG00000006704.6	GTF2IRD1	chr7	+	73868120	protein_coding	KNOWN	ENSG00000006704.6_73922405_73922533	0.00175511	0.214302	0.0351647	0.759	0.00173735	0.424267	-0.176969	0.75132
ENSG00000006704.6	GTF2IRD1	chr7	+	73868120	protein_coding	KNOWN	ENSG00000006704.6_73927160_73927301	7.39281e-05	0.171641	0.0485574	0.756361	7.56968e-05	0.351496	-0.12719	0.774457
ENSG00000006704.6	GTF2IRD1	chr7	+	73868120	protein_coding	KNOWN	ENSG00000006704.6_73929675_73929926	1.22065e-05	0.0725223	0.110308	0.856856	1.17404e-05	0.139507	0.0405546	0.824139
ENSG00000006704.6	GTF2IRD1	chr7	+	73868120	protein_coding	KNOWN	ENSG00000006704.6_73932469_73932652	0.000186901	0	0	0.905222	0.000206427	0	0	0.999794
ENSG00000006704.6	GTF2IRD1	chr7	+	73868120	protein_coding	KNOWN	ENSG00000006704.6_73933739_73934049	0.00104445	3.4375e-13	0.114063	0.728966	0.00123739	8.14503e-13	0.114063	0.863629
ENSG00000006704.6	GTF2IRD1	chr7	+	73868120	protein_coding	KNOWN	ENSG00000006704.6_73935538_73935627	3.8469e-06	0.090376	0.00124224	1.0882	3.26059e-06	0.153203	-0.0753595	0.922342
ENSG00000006704.6	GTF2IRD1	chr7	+	73868120	protein_coding	KNOWN	ENSG00000006704.6_73938401_73938484	0.000803302	0.00506994	5.83876e-16	1.19429	0.000669328	0.00844876	-0.00422438	0.995106
ENSG00000006704.6	GTF2IRD1	chr7	+	73868120	protein_coding	KNOWN	ENSG00000006704.6_73944064_73944247	0.00296824	0.00620526	0.0464611	0.92948	0.00301309	0.0125981	0.0401621	0.943525
ENSG00000006704.6	GTF2IRD1	chr7	+	73868120	protein_coding	KNOWN	ENSG00000006704.6_73950497_73950605	0.00319636	0.165043	0.0338471	0.955071	0.00276225	0.285257	-0.108781	0.825359
ENSG00000006704.6	GTF2IRD1	chr7	+	73868120	protein_coding	KNOWN	ENSG00000006704.6_73953010_73953090	0.00146861	0.122448	0.0280394	1.30067	0.001011	0.168588	-0.0562546	0.895393
ENSG00000006704.6	GTF2IRD1	chr7	+	73868120	protein_coding	KNOWN	ENSG00000006704.6_73961433_73961616	0.00225522	0	0.0167919	0.947337	0.00233367	0	0.0167919	0.98029
ENSG00000006704.6	GTF2IRD1	chr7	+	73868120	protein_coding	KNOWN	ENSG00000006704.6_73969723_73969824	0.00178993	0.101564	0.0590252	1.42275	0.0011292	0.128146	-0.00504778	0.897561
ENSG00000006704.6	GTF2IRD1	chr7	+	73868120	protein_coding	KNOWN	ENSG00000006704.6_73971969_73972052	7.85907e-05	0	0.00345214	1.05864	7.39908e-05	0	0.00345214	0.996676
ENSG00000006704.6	GTF2IRD1	chr7	+	73868120	protein_coding	KNOWN	ENSG00000006704.6_73973191_73973374	4.93697e-05	1.19423e-13	0.0905848	0.787639	5.62122e-05	2.71949e-13	0.0905848	0.896804
ENSG00000006704.6	GTF2IRD1	chr7	+	73868120	protein_coding	KNOWN	ENSG00000006704.6_74004180_74004257	0.000631396	0.162826	0.0673861	0.809132	0.000607126	0.313133	-0.0891806	0.77803
ENSG00000006704.6	GTF2IRD1	chr7	+	73868120	protein_coding	KNOWN	ENSG00000006704.6_74005154_74005346	9.87429e-05	0.244185	0.00884085	0.695221	0.000104121	0.51497	-0.248644	0.733088
ENSG00000006704.6	GTF2IRD1	chr7	+	73868120	protein_coding	KNOWN	ENSG00000006704.6_74015287_74016931	0.00195501	8.81728e-14	0.132838	0.755297	0.00219642	1.98121e-13	0.132838	0.848563
ENSG00000006715.11	VPS41	chr7	-	38971994	protein_coding	KNOWN	ENSG00000006715.11_38762563_38765926	0.000878402	0.0287633	0.235181	0.442665	0.00124158	0.0813112	0.194525	0.625686
ENSG00000006715.11	VPS41	chr7	-	38971994	protein_coding	KNOWN	ENSG00000006715.11_38766509_38766786	0.000401494	0.0064474	0.0290844	0.889538	0.000433827	0.0139332	0.0221178	0.961173
ENSG00000006715.11	VPS41	chr7	-	38971994	protein_coding	KNOWN	ENSG00000006715.11_38768142_38768186	0.000125842	9.12807e-15	0	1.13327	0.000111031	1.61075e-14	-8.05375e-15	0.999889
ENSG00000006715.11	VPS41	chr7	-	38971994	protein_coding	KNOWN	ENSG00000006715.11_38768292_38768391	0.000513697	0.00640204	0.0375666	0.878115	0.000556794	0.0138783	0.0306274	0.951786
ENSG00000006715.11	VPS41	chr7	-	38971994	protein_coding	KNOWN	ENSG00000006715.11_38781581_38781721	0.00280237	0	0	0.857579	0.00325713	0	0	0.996743
ENSG00000006715.11	VPS41	chr7	-	38971994	protein_coding	KNOWN	ENSG00000006715.11_38783002_38783142	0.000657828	0	0	0.774521	0.000848615	0	0	0.999151
ENSG00000006715.11	VPS41	chr7	-	38971994	protein_coding	KNOWN	ENSG00000006715.11_38785159_38785598	0.0001433	0.0148899	0.106019	0.809056	0.000154068	0.0320177	0.0900101	0.869851
ENSG00000006715.11	VPS41	chr7	-	38971994	protein_coding	KNOWN	ENSG00000006715.11_38791776_38791913	0.00014486	0	2.45811e-14	0.852648	0.000169865	0	2.45811e-14	0.99983
ENSG00000006715.11	VPS41	chr7	-	38971994	protein_coding	KNOWN	ENSG00000006715.11_38796438_38796582	0.000151835	2.63081e-15	0.0126227	0.873974	0.000171227	5.9336e-15	0.0126227	0.985594
ENSG00000006715.11	VPS41	chr7	-	38971994	protein_coding	KNOWN	ENSG00000006715.11_38797954_38798081	0.00026507	0	0.0239707	0.824113	0.000312454	0	0.0239707	0.971432
ENSG00000006715.11	VPS41	chr7	-	38971994	protein_coding	KNOWN	ENSG00000006715.11_38803055_38803147	0.00193463	0	0.0827048	0.998273	0.00178651	0	0.0827048	0.921841
ENSG00000006715.11	VPS41	chr7	-	38971994	protein_coding	KNOWN	ENSG00000006715.11_38805180_38805353	7.49807e-05	0	0	1.18131	6.34684e-05	0	0	0.999937
ENSG00000006715.11	VPS41	chr7	-	38971994	protein_coding	KNOWN	ENSG00000006715.11_38807137_38807198	0.00039658	1.48988e-14	0	1.34296	0.000295215	2.21814e-14	-1.10907e-14	0.999705
ENSG00000006715.11	VPS41	chr7	-	38971994	protein_coding	KNOWN	ENSG00000006715.11_38812122_38812237	0.000507191	3.40102e-14	0.0431967	0.830364	0.000580265	7.78205e-14	0.0431967	0.949999
ENSG00000006715.11	VPS41	chr7	-	38971994	protein_coding	KNOWN	ENSG00000006715.11_38813715_38813844	1.73736e-05	0.0642872	0.0652951	0.738864	2.0005e-05	0.148048	-0.00872902	0.850771
ENSG00000006715.11	VPS41	chr7	-	38971994	protein_coding	KNOWN	ENSG00000006715.11_38816279_38816376	0.000930366	0.0392726	2.43287e-14	0.926728	0.000962184	0.0812314	-0.0406157	0.958422
ENSG00000006715.11	VPS41	chr7	-	38971994	protein_coding	KNOWN	ENSG00000006715.11_38829401_38829467	9.36006e-08	0.0211619	0.102081	1.10575	7.61605e-08	0.0344377	0.0848619	0.89972
ENSG00000006715.11	VPS41	chr7	-	38971994	protein_coding	KNOWN	ENSG00000006715.11_38835065_38835211	2.18701e-05	0.0971635	0	0.731159	2.64021e-05	0.234597	-0.117298	0.882675
ENSG00000006715.11	VPS41	chr7	-	38971994	protein_coding	KNOWN	ENSG00000006715.11_38836345_38836464	0.000342743	0.0496767	0	0.759572	0.000423353	0.12272	-0.0613602	0.938216
ENSG00000006715.11	VPS41	chr7	-	38971994	protein_coding	KNOWN	ENSG00000006715.11_38857403_38857482	3.3094e-05	0.102856	0	1.10093	2.74909e-05	0.170883	-0.0854416	0.914531
ENSG00000006715.11	VPS41	chr7	-	38971994	protein_coding	KNOWN	ENSG00000006715.11_38869854_38869928	0.000161214	0.133635	0.000191532	1.17125	0.000123513	0.204767	-0.102192	0.897346
ENSG00000006715.11	VPS41	chr7	-	38971994	protein_coding	KNOWN	ENSG00000006715.11_38908746_38908853	0.000667347	0.0764798	0.10018	1.25647	0.000465441	0.106682	0.0468396	0.876323
ENSG00000006740.10	ARHGAP44	chr17	+	12692829	protein_coding	KNOWN	ENSG00000006740.10_12887848_12888225	0.0136111	0.096949	0	0.901572	0.0134479	0.191574	-0.0957869	0.890765
ENSG00000006740.10	ARHGAP44	chr17	+	12692829	protein_coding	KNOWN	ENSG00000006740.10_12893349_12894960	0.0121953	0.0648185	0.0811713	0.74398	0.0135178	0.143695	0.00932357	0.824661
ENSG00000006744.10	ELAC2	chr17	-	12921381	protein_coding	KNOWN	ENSG00000006744.10_12894930_12896362	0.00230034	0.00176456	0.0955478	0.586122	0.00335457	0.00514648	0.0929746	0.854736
ENSG00000006744.10	ELAC2	chr17	-	12921381	protein_coding	KNOWN	ENSG00000006744.10_12897004_12897148	0.00202709	0.118643	0.0975982	0.506193	0.00279806	0.327534	-0.0661689	0.698717
ENSG00000006744.10	ELAC2	chr17	-	12921381	protein_coding	KNOWN	ENSG00000006744.10_12897742_12897820	0.00028486	0.0998941	0.0742184	0.660968	0.000341001	0.239163	-0.0453629	0.791232
ENSG00000006744.10	ELAC2	chr17	-	12921381	protein_coding	KNOWN	ENSG00000006744.10_12898081_12898201	1.28636e-05	1.62653e-13	0.13667	0.640436	1.6553e-05	4.18604e-13	0.13667	0.824116
ENSG00000006744.10	ELAC2	chr17	-	12921381	protein_coding	KNOWN	ENSG00000006744.10_12898280_12898379	1.56989e-05	0	0.161354	0.557384	2.18419e-05	0	0.161354	0.775487
ENSG00000006744.10	ELAC2	chr17	-	12921381	protein_coding	KNOWN	ENSG00000006744.10_12899020_12899129	0.00103645	0	0.0735988	0.805318	0.00117785	0	0.0735988	0.915183
ENSG00000006744.10	ELAC2	chr17	-	12921381	protein_coding	KNOWN	ENSG00000006744.10_12899257_12900002	1.24696e-05	0.00952323	0.15876	0.676649	1.47579e-05	0.0225417	0.147489	0.80082
ENSG00000006744.10	ELAC2	chr17	-	12921381	protein_coding	KNOWN	ENSG00000006744.10_12901729_12901825	0.000128645	1.84711e-14	0.0889868	0.798692	0.000144902	4.16107e-14	0.0889868	0.899623
ENSG00000006744.10	ELAC2	chr17	-	12921381	protein_coding	KNOWN	ENSG00000006744.10_12903473_12904214	6.45745e-05	0	0.213868	0.749393	6.7033e-05	0	0.213868	0.777923
ENSG00000006744.10	ELAC2	chr17	-	12921381	protein_coding	KNOWN	ENSG00000006744.10_12905591_12905701	0.00295273	0	0.0982201	0.847651	0.00311199	0	0.0982201	0.89337
ENSG00000006744.10	ELAC2	chr17	-	12921381	protein_coding	KNOWN	ENSG00000006744.10_12905758_12905896	5.4628e-05	0.0707148	0.120393	0.722369	5.97986e-05	0.154816	0.042985	0.790743
ENSG00000006744.10	ELAC2	chr17	-	12921381	protein_coding	KNOWN	ENSG00000006744.10_12906767_12907425	7.04743e-05	0.0157147	6.32624e-14	0.932155	7.43447e-05	0.0331555	-0.0165777	0.983348
ENSG00000006744.10	ELAC2	chr17	-	12921381	protein_coding	KNOWN	ENSG00000006744.10_12908306_12908427	0.00136431	0.0417776	0	0.755683	0.0017079	0.104598	-0.0522988	0.945993
ENSG00000006744.10	ELAC2	chr17	-	12921381	protein_coding	KNOWN	ENSG00000006744.10_12909070_12909142	0.00211438	0	0.0684065	0.783816	0.00247488	0	0.0684065	0.917455
ENSG00000006744.10	ELAC2	chr17	-	12921381	protein_coding	KNOWN	ENSG00000006744.10_12909238_12909863	5.73162e-05	0.0839479	0.027535	0.86269	5.88323e-05	0.172337	-0.0586335	0.885509
ENSG00000006744.10	ELAC2	chr17	-	12921381	protein_coding	KNOWN	ENSG00000006744.10_12913930_12913988	0.000283466	0.0203355	2.28467e-15	1.56766	0.000178474	0.025607	-0.0128035	0.987018
ENSG00000006744.10	ELAC2	chr17	-	12921381	protein_coding	KNOWN	ENSG00000006744.10_12914980_12915099	0.000833549	1.3571e-13	0.0538997	0.687046	0.00112372	3.65905e-13	0.0538997	0.926214
ENSG00000006744.10	ELAC2	chr17	-	12921381	protein_coding	KNOWN	ENSG00000006744.10_12916524_12916592	0.000377563	0	0.0383009	0.802832	0.000448673	0	0.0383009	0.954037
ENSG00000006744.10	ELAC2	chr17	-	12921381	protein_coding	KNOWN	ENSG00000006744.10_12917756_12917813	0.000395505	0	0	1.24025	0.00031879	0	0	0.999681
ENSG00000006744.10	ELAC2	chr17	-	12921381	protein_coding	KNOWN	ENSG00000006744.10_12919085_12919149	5.67279e-05	0.0520248	1.28748e-14	1.10578	4.89936e-05	0.0898636	-0.0449318	0.955019
ENSG00000006744.10	ELAC2	chr17	-	12921381	protein_coding	KNOWN	ENSG00000006744.10_12920179_12920249	0.000113272	0.0706536	0.000314224	0.926935	0.000113497	0.141588	-0.0704798	0.928778
ENSG00000006744.10	ELAC2	chr17	-	12921381	protein_coding	KNOWN	ENSG00000006744.10_12920388_12920438	0.00114334	0.0536643	0	1.09125	0.000997622	0.09365	-0.046825	0.952177
ENSG00000006744.10	ELAC2	chr17	-	12921381	protein_coding	KNOWN	ENSG00000006744.10_12921020_12921381	4.98546e-05	0	0.0339415	0.690243	6.88376e-05	0	0.0339415	0.953066
ENSG00000006747.10	SCIN	chr7	+	12610203	protein_coding	KNOWN	ENSG00000006747.10_12610203_12610611	0.0193847	0.0570858	0.406305	0.964745	0.0133917	0.0788738	0.366869	0.666481
ENSG00000006747.10	SCIN	chr7	+	12610203	protein_coding	KNOWN	ENSG00000006747.10_12617689_12617843	0.0312574	0.30915	0.387687	0.891703	0.0192971	0.381715	0.19683	0.550502
ENSG00000006747.10	SCIN	chr7	+	12610203	protein_coding	KNOWN	ENSG00000006747.10_12620685_12620846	0.0299561	0.295022	0.345734	0.77469	0.0207251	0.408222	0.141623	0.535969
ENSG00000006747.10	SCIN	chr7	+	12610203	protein_coding	KNOWN	ENSG00000006747.10_12644138_12644288	0.0194151	0.0971395	0.472291	0.854572	0.0134508	0.134597	0.404993	0.592047
ENSG00000006747.10	SCIN	chr7	+	12610203	protein_coding	KNOWN	ENSG00000006747.10_12664635_12664767	0.0356112	0	0.578927	0.868201	0.0240172	0	0.578927	0.585539
ENSG00000006747.10	SCIN	chr7	+	12610203	protein_coding	KNOWN	ENSG00000006747.10_12666209_12666424	0.0283482	0.128871	0.486268	0.606582	0.0226773	0.206182	0.383177	0.485239
ENSG00000006747.10	SCIN	chr7	+	12610203	protein_coding	KNOWN	ENSG00000006747.10_12668726_12668847	0.0280236	0.208762	0.497028	0.878163	0.0173846	0.259014	0.367521	0.544774
ENSG00000006747.10	SCIN	chr7	+	12610203	protein_coding	KNOWN	ENSG00000006747.10_12679972_12680142	0.0287778	0.335456	0.351109	0.53987	0.0229267	0.534501	0.083858	0.430103
ENSG00000006747.10	SCIN	chr7	+	12610203	protein_coding	KNOWN	ENSG00000006747.10_12683763_12683940	0.0186218	0.365692	0.41923	0.435447	0.0150299	0.590306	0.124077	0.351453
ENSG00000006747.10	SCIN	chr7	+	12610203	protein_coding	KNOWN	ENSG00000006747.10_12684209_12684330	0.029234	0.241511	0.473675	0.662487	0.0207789	0.343322	0.302014	0.470882
ENSG00000006747.10	SCIN	chr7	+	12610203	protein_coding	KNOWN	ENSG00000006747.10_12692213_12693228	0.026102	0.320146	0.3642	0.316756	0.0254107	0.623335	0.0525324	0.308367
ENSG00000006756.11	ARSD	chrX	-	2847392	protein_coding	KNOWN	ENSG00000006756.11_2822011_2826025	0.000169995	0.190831	0.313939	0.456066	0.000176893	0.397149	0.115365	0.474571
ENSG00000006756.11	ARSD	chrX	-	2847392	protein_coding	KNOWN	ENSG00000006756.11_2826762_2826883	0.000461904	0.0199002	0.0594195	0.874587	0.000483989	0.0417034	0.0385678	0.916404
ENSG00000006756.11	ARSD	chrX	-	2847392	protein_coding	KNOWN	ENSG00000006756.11_2827858_2828020	0.000147561	1.65733e-12	0.20852	0.760726	0.000152219	3.41932e-12	0.20852	0.784745
ENSG00000006756.11	ARSD	chrX	-	2847392	protein_coding	KNOWN	ENSG00000006756.11_2828700_2828834	0.00166568	0.176423	4.7741e-09	0.779993	0.00173855	0.368283	-0.184142	0.81412
ENSG00000006756.11	ARSD	chrX	-	2847392	protein_coding	KNOWN	ENSG00000006756.11_2831655_2832814	0.00327543	0.103162	0.23973	0.539761	0.00369717	0.232891	0.123284	0.60926
ENSG00000006756.11	ARSD	chrX	-	2847392	protein_coding	KNOWN	ENSG00000006756.11_2833597_2833733	0.000300531	9.01919e-14	0.110167	0.837206	0.000317125	1.90344e-13	0.110167	0.883433
ENSG00000006756.11	ARSD	chrX	-	2847392	protein_coding	KNOWN	ENSG00000006756.11_2835845_2836268	8.48871e-05	0.133392	0.0846907	0.677423	9.47834e-05	0.297886	-0.0642521	0.756398
ENSG00000006756.11	ARSD	chrX	-	2847392	protein_coding	KNOWN	ENSG00000006756.11_2838422_2838764	0.00476621	0.162955	0.0775727	0.737302	0.00485063	0.331683	-0.0882689	0.750361
ENSG00000006756.11	ARSD	chrX	-	2847392	protein_coding	KNOWN	ENSG00000006756.11_2839944_2840065	0.00537329	0.178546	0.0589978	0.711905	0.00562753	0.373989	-0.127997	0.745589
ENSG00000006756.11	ARSD	chrX	-	2847392	protein_coding	KNOWN	ENSG00000006756.11_2843657_2843806	0.00585858	0.223284	0.0613752	0.801727	0.00536379	0.408853	-0.143051	0.734018
ENSG00000006757.7	PNPLA4	chrX	-	7895780	protein_coding	KNOWN	ENSG00000006757.7_7866288_7868858	0.00513891	0.108667	0.325942	0.463111	0.00569182	0.240718	0.205583	0.512938
ENSG00000006757.7	PNPLA4	chrX	-	7895780	protein_coding	KNOWN	ENSG00000006757.7_7870030_7870182	0.00388454	0.0355187	0.0454234	0.718026	0.00483843	0.0884812	0.00118277	0.894344
ENSG00000006757.7	PNPLA4	chrX	-	7895780	protein_coding	KNOWN	ENSG00000006757.7_7880069_7880134	0.000857268	0.103765	4.27264e-14	0.800567	0.00094706	0.229267	-0.114633	0.88442
ENSG00000006757.7	PNPLA4	chrX	-	7895780	protein_coding	KNOWN	ENSG00000006757.7_7889754_7889889	0.00382836	0	0.193851	0.71465	0.00419625	0	0.193851	0.783324
ENSG00000006757.7	PNPLA4	chrX	-	7895780	protein_coding	KNOWN	ENSG00000006757.7_7890045_7890139	0.00215798	0.0773832	0.138556	0.737164	0.00225905	0.162015	0.057549	0.771688
ENSG00000006757.7	PNPLA4	chrX	-	7895780	protein_coding	KNOWN	ENSG00000006757.7_7893981_7894173	0.00235859	0.0533293	0.143135	0.613287	0.00290427	0.131335	0.0774673	0.755177
ENSG00000006757.7	PNPLA4	chrX	-	7895780	protein_coding	KNOWN	ENSG00000006757.7_7895327_7895484	0.000401446	0.0951683	0.0977435	0.723505	0.000437869	0.207606	-0.00605937	0.789148
ENSG00000006831.9	ADIPOR2	chr12	+	1797740	protein_coding	KNOWN	ENSG00000006831.9_1800193_1800379	0.00228133	1.405e-12	0.0231993	0.85273	0.0025977	3.19968e-12	0.0231993	0.970986
ENSG00000006831.9	ADIPOR2	chr12	+	1797740	protein_coding	KNOWN	ENSG00000006831.9_1863424_1863680	0.000520838	0.103055	0.0363749	0.660241	0.000650891	0.257576	-0.092413	0.825103
ENSG00000006831.9	ADIPOR2	chr12	+	1797740	protein_coding	KNOWN	ENSG00000006831.9_1881880_1882127	0.000370839	0.0648438	0.0746436	0.690842	0.000446417	0.156118	-0.00341555	0.831638
ENSG00000006831.9	ADIPOR2	chr12	+	1797740	protein_coding	KNOWN	ENSG00000006831.9_1887020_1887773	2.90524e-05	0.0163999	0.0743341	0.723242	3.56907e-05	0.0402944	0.0541869	0.888498
ENSG00000006831.9	ADIPOR2	chr12	+	1797740	protein_coding	KNOWN	ENSG00000006831.9_1889314_1889803	0.000579251	0.075425	0.0188712	0.710136	0.000719557	0.187389	-0.0748232	0.882144
ENSG00000006831.9	ADIPOR2	chr12	+	1797740	protein_coding	KNOWN	ENSG00000006831.9_1890055_1890242	0.00185141	0.0630372	0.0133624	0.765044	0.00219545	0.149502	-0.0613887	0.907208
ENSG00000006831.9	ADIPOR2	chr12	+	1797740	protein_coding	KNOWN	ENSG00000006831.9_1893046_1893239	0.00198539	0.0856622	0.0908356	0.646727	0.00240592	0.207613	-0.0129709	0.783712
ENSG00000006831.9	ADIPOR2	chr12	+	1797740	protein_coding	KNOWN	ENSG00000006831.9_1895110_1897844	1.80684e-05	0.186668	0.202228	0.495871	2.04212e-05	0.421952	-0.00874825	0.560443
ENSG00000006837.6	CDKL3	chr5	-	133706738	protein_coding	KNOWN	ENSG00000006837.6_133541305_133541822	0.00015061	2.56027e-14	0.0638425	0.640357	0.000213829	7.26988e-14	0.0638425	0.909146
ENSG00000006837.6	CDKL3	chr5	-	133706738	protein_coding	KNOWN	ENSG00000006837.6_133643692_133644157	6.95711e-05	0.110546	0	0.833766	7.36685e-05	0.234112	-0.117056	0.88287
ENSG00000006837.6	CDKL3	chr5	-	133706738	protein_coding	KNOWN	ENSG00000006837.6_133644265_133644418	8.54587e-10	2.05439e-14	0.143866	0.953506	7.78758e-10	3.74419e-14	0.143866	0.8689
ENSG00000006837.6	CDKL3	chr5	-	133706738	protein_coding	KNOWN	ENSG00000006837.6_133655049_133655188	5.02944e-05	0	0.118034	1.44007	3.22781e-05	0	0.118034	0.924215
ENSG00000007129.10	CEACAM21	chr19	+	42041702	protein_coding	KNOWN	ENSG00000007129.10_42083552_42083911	0.000202148	0.105047	0.0644482	1.23292	0.000144121	0.149786	-0.0104448	0.879015
ENSG00000007129.10	CEACAM21	chr19	+	42041702	protein_coding	KNOWN	ENSG00000007129.10_42085623_42085981	0.00292693	5.16619e-14	0.28947	1.12615	0.00206332	7.28376e-14	0.28947	0.793876
ENSG00000007174.10	DNAH9	chr17	+	11501748	protein_coding	KNOWN	ENSG00000007174.10_11501748_11502232	0.00244648	8.80999e-14	0.201945	1.14757	0.00180958	1.30329e-13	0.201945	0.848818
ENSG00000007202.7	KIAA0100	chr17	-	26972472	protein_coding	KNOWN	ENSG00000007202.7_26941459_26942264	0.00201232	0.0576294	0.0834734	0.540453	0.00294385	0.168613	-0.000833297	0.790635
ENSG00000007202.7	KIAA0100	chr17	-	26972472	protein_coding	KNOWN	ENSG00000007202.7_26942682_26942816	0.00164437	1.12351e-12	0.18294	0.67331	0.00191675	2.61923e-12	0.18294	0.78484
ENSG00000007202.7	KIAA0100	chr17	-	26972472	protein_coding	KNOWN	ENSG00000007202.7_26943114_26943215	0.00294017	0.186417	0.0441106	0.57961	0.00361609	0.458547	-0.185163	0.712859
ENSG00000007202.7	KIAA0100	chr17	-	26972472	protein_coding	KNOWN	ENSG00000007202.7_26943397_26943527	0.00407547	7.31027e-12	0.194503	0.675708	0.00466147	1.67228e-11	0.194503	0.772868
ENSG00000007202.7	KIAA0100	chr17	-	26972472	protein_coding	KNOWN	ENSG00000007202.7_26943636_26943771	2.74562e-05	0.0652509	0.165234	0.639236	3.1568e-05	0.150046	0.0902108	0.734967
ENSG00000007202.7	KIAA0100	chr17	-	26972472	protein_coding	KNOWN	ENSG00000007202.7_26943907_26944017	0.000232104	0.123514	0.107454	0.691277	0.000251609	0.267788	-0.0264403	0.74937
ENSG00000007202.7	KIAA0100	chr17	-	26972472	protein_coding	KNOWN	ENSG00000007202.7_26944246_26944336	0.00011221	0	0.191404	0.743116	0.000120058	0	0.191404	0.795089
ENSG00000007202.7	KIAA0100	chr17	-	26972472	protein_coding	KNOWN	ENSG00000007202.7_26945809_26945989	0.00110293	0	0.198756	0.726863	0.00119014	0	0.198756	0.784338
ENSG00000007202.7	KIAA0100	chr17	-	26972472	protein_coding	KNOWN	ENSG00000007202.7_26946672_26946793	0.000112016	0	0.215607	0.658869	0.000128079	0	0.215607	0.753348
ENSG00000007202.7	KIAA0100	chr17	-	26972472	protein_coding	KNOWN	ENSG00000007202.7_26946878_26947033	0.00215779	0.1043	0.103598	0.682909	0.00241644	0.233603	-0.0132037	0.764766
ENSG00000007202.7	KIAA0100	chr17	-	26972472	protein_coding	KNOWN	ENSG00000007202.7_26947527_26947648	0.00670697	0.0846962	0.102561	0.686513	0.00761743	0.192387	0.0063673	0.779706
ENSG00000007202.7	KIAA0100	chr17	-	26972472	protein_coding	KNOWN	ENSG00000007202.7_26948006_26948188	0.00284459	0.0222975	0.125796	0.690966	0.00337876	0.0529691	0.0993115	0.820718
ENSG00000007202.7	KIAA0100	chr17	-	26972472	protein_coding	KNOWN	ENSG00000007202.7_26948417_26948516	5.99759e-08	4.56742e-15	0.0797926	0.750592	7.22266e-08	1.10007e-14	0.0797926	0.903909
ENSG00000007202.7	KIAA0100	chr17	-	26972472	protein_coding	KNOWN	ENSG00000007202.7_26950778_26950984	0.00044531	0	0.115253	0.743563	0.000518248	0	0.115253	0.865352
ENSG00000007202.7	KIAA0100	chr17	-	26972472	protein_coding	KNOWN	ENSG00000007202.7_26951251_26951408	1.75043e-05	0.152324	0.0462095	0.658453	2.04249e-05	0.35548	-0.13153	0.76832
ENSG00000007202.7	KIAA0100	chr17	-	26972472	protein_coding	KNOWN	ENSG00000007202.7_26955283_26955577	0.000484278	0.0586499	0.112026	0.649225	0.000590306	0.142981	0.0405355	0.791366
ENSG00000007202.7	KIAA0100	chr17	-	26972472	protein_coding	KNOWN	ENSG00000007202.7_26958497_26958699	5.06456e-05	0	0.0422759	0.787185	6.10548e-05	0	0.0422759	0.948974
ENSG00000007202.7	KIAA0100	chr17	-	26972472	protein_coding	KNOWN	ENSG00000007202.7_26958838_26958937	3.6195e-06	0.0307692	0.0398738	0.70864	4.64463e-06	0.0789676	0.000389965	0.909345
ENSG00000007202.7	KIAA0100	chr17	-	26972472	protein_coding	KNOWN	ENSG00000007202.7_26959067_26959257	0.000176208	0.0447463	0.0177959	0.7505	0.00021668	0.110047	-0.0372278	0.922876
ENSG00000007202.7	KIAA0100	chr17	-	26972472	protein_coding	KNOWN	ENSG00000007202.7_26959960_26960180	0.000186941	0.00588383	2.08817e-15	0.79121	0.000234474	0.0147597	-0.00737987	0.992386
ENSG00000007202.7	KIAA0100	chr17	-	26972472	protein_coding	KNOWN	ENSG00000007202.7_26960301_26960419	0.000760415	0.0184174	1.90634e-14	0.834085	0.000891185	0.0431693	-0.0215847	0.977524
ENSG00000007202.7	KIAA0100	chr17	-	26972472	protein_coding	KNOWN	ENSG00000007202.7_26960567_26960769	0.00142293	3.47085e-14	4.71161e-17	0.865982	0.00164044	8.00284e-14	-3.99671e-14	0.99836
ENSG00000007202.7	KIAA0100	chr17	-	26972472	protein_coding	KNOWN	ENSG00000007202.7_26960913_26961104	6.04226e-07	0.0031589	0	0.817813	7.35988e-07	0.0076955	-0.00384775	0.996152
ENSG00000007202.7	KIAA0100	chr17	-	26972472	protein_coding	KNOWN	ENSG00000007202.7_26961535_26962627	0.000445633	0.0178859	0.0375946	0.757041	0.000548156	0.0440016	0.0155938	0.931207
ENSG00000007202.7	KIAA0100	chr17	-	26972472	protein_coding	KNOWN	ENSG00000007202.7_26963983_26964188	0.000381779	0.0271619	0.00662151	0.768901	0.000475401	0.0676456	-0.0272013	0.957457
ENSG00000007202.7	KIAA0100	chr17	-	26972472	protein_coding	KNOWN	ENSG00000007202.7_26964854_26965112	0.000128635	0.0201575	0.0244495	0.792271	0.000153684	0.0481657	0.000366651	0.946553
ENSG00000007202.7	KIAA0100	chr17	-	26972472	protein_coding	KNOWN	ENSG00000007202.7_26965270_26965433	2.1005e-06	3.62935e-10	0.0531061	0.739219	2.65105e-06	9.16123e-10	0.0531061	0.932972
ENSG00000007202.7	KIAA0100	chr17	-	26972472	protein_coding	KNOWN	ENSG00000007202.7_26965542_26965660	0.00021798	2.24021e-13	0.0784829	0.795705	0.00024929	5.12396e-13	0.0784829	0.909995
ENSG00000007202.7	KIAA0100	chr17	-	26972472	protein_coding	KNOWN	ENSG00000007202.7_26966333_26966478	2.96101e-06	0.0401164	0	0.73911	3.79992e-06	0.102964	-0.0514821	0.948514
ENSG00000007202.7	KIAA0100	chr17	-	26972472	protein_coding	KNOWN	ENSG00000007202.7_26966593_26966660	0.000515592	0.0570402	0.0378295	0.769829	0.000595913	0.131852	-0.0280965	0.889755
ENSG00000007202.7	KIAA0100	chr17	-	26972472	protein_coding	KNOWN	ENSG00000007202.7_26966919_26967043	0.000970938	0.0748374	5.73027e-15	0.75146	0.00117367	0.180927	-0.0904633	0.908363
ENSG00000007202.7	KIAA0100	chr17	-	26972472	protein_coding	KNOWN	ENSG00000007202.7_26967578_26967701	0.000645841	0	0.0804377	0.732737	0.000793592	0	0.0804377	0.900367
ENSG00000007202.7	KIAA0100	chr17	-	26972472	protein_coding	KNOWN	ENSG00000007202.7_26968907_26969096	0.00125812	0.0434741	0.0192489	0.750352	0.00154497	0.106772	-0.0341373	0.921431
ENSG00000007202.7	KIAA0100	chr17	-	26972472	protein_coding	KNOWN	ENSG00000007202.7_26969293_26969353	0.00166483	0	0.0345432	0.962724	0.00166661	0	0.0345432	0.963753
ENSG00000007202.7	KIAA0100	chr17	-	26972472	protein_coding	KNOWN	ENSG00000007202.7_26969887_26970005	0.00110844	0.0850936	0.00725588	0.803318	0.00123603	0.189777	-0.0876325	0.895785
ENSG00000007202.7	KIAA0100	chr17	-	26972472	protein_coding	KNOWN	ENSG00000007202.7_26970182_26970329	0.000552636	0.073741	1.42841e-16	0.746866	0.000672995	0.179602	-0.089801	0.909526
ENSG00000007202.7	KIAA0100	chr17	-	26972472	protein_coding	KNOWN	ENSG00000007202.7_26971076_26971205	0.000141916	0	0.00134125	0.817818	0.000173216	0	0.00134125	0.99819
ENSG00000007202.7	KIAA0100	chr17	-	26972472	protein_coding	KNOWN	ENSG00000007202.7_26972007_26972173	4.88371e-05	0	0.109995	0.815791	5.27492e-05	0	0.109995	0.881141
ENSG00000007312.7	CD79B	chr17	-	62009714	protein_coding	KNOWN	ENSG00000007312.7_62006100_62006684	6.55919e-06	0.0475328	0.115436	0.673014	7.84603e-06	0.113716	0.0585776	0.805051
ENSG00000007312.7	CD79B	chr17	-	62009714	protein_coding	KNOWN	ENSG00000007312.7_62007130_62007248	0.000324015	0.0820814	0.0437939	1.01818	0.000283137	0.143452	-0.027932	0.889722
ENSG00000007312.7	CD79B	chr17	-	62009714	protein_coding	KNOWN	ENSG00000007312.7_62007434_62007745	0.00104429	3.97632e-14	0.136068	0.812475	0.00109973	8.37483e-14	0.136068	0.855609
ENSG00000007341.12	ST7L	chr1	-	113163447	protein_coding	KNOWN	ENSG00000007341.12_113066140_113068733	0.000708552	0.0332203	0.345466	0.551374	0.000761254	0.0713825	0.309775	0.592386
ENSG00000007341.12	ST7L	chr1	-	113163447	protein_coding	KNOWN	ENSG00000007341.12_113084412_113084712	0.00104797	0.352203	0	0.583685	0.00111851	0.751819	-0.37591	0.622972
ENSG00000007341.12	ST7L	chr1	-	113163447	protein_coding	KNOWN	ENSG00000007341.12_113093223_113093315	0.00232522	0.115197	0.125564	1.15709	0.00166066	0.164546	0.0432908	0.826389
ENSG00000007341.12	ST7L	chr1	-	113163447	protein_coding	KNOWN	ENSG00000007341.12_113098490_113098640	0.00481756	0.232089	0.0482787	0.699477	0.0048926	0.471408	-0.187425	0.710373
ENSG00000007341.12	ST7L	chr1	-	113163447	protein_coding	KNOWN	ENSG00000007341.12_113124614_113124728	0.0036371	0	0.128546	1.27295	0.00258844	0	0.128546	0.905928
ENSG00000007341.12	ST7L	chr1	-	113163447	protein_coding	KNOWN	ENSG00000007341.12_113124997_113125094	0.000408962	0	2.36945e-14	1.40777	0.00029042	0	2.36945e-14	0.99971
ENSG00000007341.12	ST7L	chr1	-	113163447	protein_coding	KNOWN	ENSG00000007341.12_113126594_113126748	0.001795	0.0644605	0.133837	0.912397	0.0016135	0.115885	0.0758939	0.82014
ENSG00000007341.12	ST7L	chr1	-	113163447	protein_coding	KNOWN	ENSG00000007341.12_113140593_113140708	4.07571e-05	0	0.00463818	1.358	2.99096e-05	0	0.00463818	0.996566
ENSG00000007341.12	ST7L	chr1	-	113163447	protein_coding	KNOWN	ENSG00000007341.12_113149726_113150219	0.000443169	4.43007e-14	3.15724e-17	1.10752	0.000399986	7.9968e-14	-3.99524e-14	0.9996
ENSG00000007341.12	ST7L	chr1	-	113163447	protein_coding	KNOWN	ENSG00000007341.12_113153077_113153625	0.000932389	0	0	0.941095	0.000989769	0	0	0.99901
ENSG00000007341.12	ST7L	chr1	-	113163447	protein_coding	KNOWN	ENSG00000007341.12_113159435_113159908	0.00449577	3.16124e-14	0.0490758	0.983333	0.00433577	6.09746e-14	0.0490758	0.948335
ENSG00000007341.12	ST7L	chr1	-	113163447	protein_coding	KNOWN	ENSG00000007341.12_113161406_113162418	0.00164015	0.00083846	0.095528	0.785767	0.00185585	0.00189745	0.0945793	0.889104
ENSG00000007372.14	PAX6	chr11	-	31839509	protein_coding	KNOWN	ENSG00000007372.14_31806340_31811567	0.0011441	1.97814e-13	0.128202	0.726026	0.00133754	4.62522e-13	0.128202	0.848784
ENSG00000007376.2	RPUSD1	chr16	-	838383	protein_coding	KNOWN	ENSG00000007376.2_834974_836377	0.000795024	0.00705518	0.164234	0.417697	0.001348	0.0239247	0.152272	0.708224
ENSG00000007376.2	RPUSD1	chr16	-	838383	protein_coding	KNOWN	ENSG00000007376.2_836827_836928	9.64118e-06	0	0.0295197	0.802119	1.15929e-05	0	0.0295197	0.964493
ENSG00000007376.2	RPUSD1	chr16	-	838383	protein_coding	KNOWN	ENSG00000007376.2_837077_837179	0.000620375	0	0.0675172	0.692264	0.000815851	0	0.0675172	0.910393
ENSG00000007376.2	RPUSD1	chr16	-	838383	protein_coding	KNOWN	ENSG00000007376.2_837354_837477	0.000519291	0.00608978	0.0962134	0.661973	0.000678993	0.0159252	0.0882508	0.865556
ENSG00000007376.2	RPUSD1	chr16	-	838383	protein_coding	KNOWN	ENSG00000007376.2_837556_837744	0.000941907	0.0435385	0.0948855	0.694832	0.00112912	0.104384	0.0426935	0.832934
ENSG00000007376.2	RPUSD1	chr16	-	838383	protein_coding	KNOWN	ENSG00000007376.2_838256_838383	0.000927167	0.0879017	0.145766	1.12772	0.000680581	0.129047	0.0812424	0.827797
ENSG00000007384.9	RHBDF1	chr16	-	126354	protein_coding	KNOWN	ENSG00000007384.9_108058_108758	0.000180066	0	0.174603	0.637426	0.000221699	0	0.174603	0.784805
ENSG00000007384.9	RHBDF1	chr16	-	126354	protein_coding	KNOWN	ENSG00000007384.9_108972_109492	8.70191e-05	0	0.182101	0.595325	0.00011192	0	0.182101	0.765678
ENSG00000007384.9	RHBDF1	chr16	-	126354	protein_coding	KNOWN	ENSG00000007384.9_109730_110191	0.00384563	0	0.0706804	0.865846	0.00408947	0	0.0706804	0.920748
ENSG00000007384.9	RHBDF1	chr16	-	126354	protein_coding	KNOWN	ENSG00000007384.9_110214_110277	0.000251947	0	0.0812228	0.819604	0.000279606	0	0.0812228	0.909581
ENSG00000007384.9	RHBDF1	chr16	-	126354	protein_coding	KNOWN	ENSG00000007384.9_110437_110678	0.00101314	3.33347e-13	0.140617	0.708454	0.00119181	7.84268e-13	0.140617	0.833393
ENSG00000007384.9	RHBDF1	chr16	-	126354	protein_coding	KNOWN	ENSG00000007384.9_111031_111457	0.000634716	2.78898e-14	0.0731815	0.697246	0.000823171	7.23413e-14	0.0731815	0.904267
ENSG00000007384.9	RHBDF1	chr16	-	126354	protein_coding	KNOWN	ENSG00000007384.9_111583_111694	0.000285248	0.03247	0.0978882	0.655747	0.00036273	0.0825799	0.0565982	0.83387
ENSG00000007384.9	RHBDF1	chr16	-	126354	protein_coding	KNOWN	ENSG00000007384.9_111796_112204	0.00081051	0.0155299	0.0971918	0.55178	0.00121824	0.0466845	0.0738495	0.829355
ENSG00000007384.9	RHBDF1	chr16	-	126354	protein_coding	KNOWN	ENSG00000007384.9_112536_112693	0.000314223	3.72401e-13	0.118733	0.733765	0.000368454	8.73348e-13	0.118733	0.860406
ENSG00000007384.9	RHBDF1	chr16	-	126354	protein_coding	KNOWN	ENSG00000007384.9_112773_112895	1.56896e-05	0.01959	0.0877728	0.779958	1.76817e-05	0.0441546	0.0656955	0.878988
ENSG00000007384.9	RHBDF1	chr16	-	126354	protein_coding	KNOWN	ENSG00000007384.9_112971_113180	0.00248242	0.0364834	0.0418283	0.616173	0.00356175	0.104692	-0.0105176	0.884078
ENSG00000007384.9	RHBDF1	chr16	-	126354	protein_coding	KNOWN	ENSG00000007384.9_113585_115037	0.00211668	0.0347386	0.143784	0.619413	0.00264567	0.0868409	0.100364	0.774215
ENSG00000007392.12	LUC7L	chr16	-	279462	protein_coding	KNOWN	ENSG00000007392.12_238968_240134	8.36652e-06	0.0599465	0.0852407	0.574975	1.16174e-05	0.166478	0.00200154	0.798387
ENSG00000007392.12	LUC7L	chr16	-	279462	protein_coding	KNOWN	ENSG00000007392.12_240661_240801	2.46011e-06	0	0	1.33769	1.83908e-06	0	0	0.999998
ENSG00000007392.12	LUC7L	chr16	-	279462	protein_coding	KNOWN	ENSG00000007392.12_242926_243014	0.00432132	0.0655812	0.169466	0.698041	0.00460985	0.13992	0.0995059	0.744649
ENSG00000007392.12	LUC7L	chr16	-	279462	protein_coding	KNOWN	ENSG00000007392.12_249061_249237	0.00307586	0	0.151223	0.526555	0.00451766	0	0.151223	0.773375
ENSG00000007392.12	LUC7L	chr16	-	279462	protein_coding	KNOWN	ENSG00000007392.12_256003_256146	0.000726541	0.221317	0.00439165	0.642977	0.00083567	0.509119	-0.250168	0.739554
ENSG00000007392.12	LUC7L	chr16	-	279462	protein_coding	KNOWN	ENSG00000007392.12_258077_258507	1.43912e-05	0.0900799	0.0977506	0.691384	1.6368e-05	0.204907	-0.00470269	0.786353
ENSG00000007392.12	LUC7L	chr16	-	279462	protein_coding	KNOWN	ENSG00000007392.12_258600_259772	0.00127814	0	0.145793	0.661433	0.00158087	0	0.145793	0.818095
ENSG00000007392.12	LUC7L	chr16	-	279462	protein_coding	KNOWN	ENSG00000007392.12_270170_270746	0.00329839	2.88159e-14	0.0913086	0.692925	0.00418826	7.31803e-14	0.0913086	0.879869
ENSG00000007392.12	LUC7L	chr16	-	279462	protein_coding	KNOWN	ENSG00000007392.12_277241_279462	0.000588058	4.06279e-13	0.237968	0.596594	0.000704135	9.72948e-13	0.237968	0.714355
ENSG00000007402.7	CACNA2D2	chr3	-	50541675	protein_coding	KNOWN	ENSG00000007402.7_50400233_50402237	0.00831509	0.108415	0.0117868	0.830419	0.00867117	0.226115	-0.101271	0.86598
ENSG00000007516.7	BAIAP3	chr16	+	1383646	protein_coding	KNOWN	ENSG00000007516.7_1391295_1391490	3.17851e-06	0.158667	0.0112212	0.931615	2.8856e-06	0.288091	-0.132824	0.845765
ENSG00000007516.7	BAIAP3	chr16	+	1383646	protein_coding	KNOWN	ENSG00000007516.7_1392182_1392284	0.00478112	0.17333	0	1.30305	0.00322795	0.234046	-0.117023	0.879749
ENSG00000007516.7	BAIAP3	chr16	+	1383646	protein_coding	KNOWN	ENSG00000007516.7_1392914_1393017	0.00720895	0.483909	0	0.885054	0.00523841	0.703268	-0.351634	0.643127
ENSG00000007516.7	BAIAP3	chr16	+	1383646	protein_coding	KNOWN	ENSG00000007516.7_1394023_1394147	2.25344e-06	0	0.060895	0.97242	2.18078e-06	0	0.060895	0.941066
ENSG00000007516.7	BAIAP3	chr16	+	1383646	protein_coding	KNOWN	ENSG00000007516.7_1394228_1394318	0.00800638	0	0.0181988	1.21358	0.00645787	0	0.0181988	0.978863
ENSG00000007516.7	BAIAP3	chr16	+	1383646	protein_coding	KNOWN	ENSG00000007516.7_1394602_1394699	0.00219388	0.0515458	0.228164	1.23519	0.00144611	0.0679535	0.194187	0.814181
ENSG00000007516.7	BAIAP3	chr16	+	1383646	protein_coding	KNOWN	ENSG00000007516.7_1394970_1395100	0.000985364	0	0.102137	1.15808	0.00078129	0	0.102137	0.918235
ENSG00000007516.7	BAIAP3	chr16	+	1383646	protein_coding	KNOWN	ENSG00000007516.7_1395748_1395891	1.55878e-05	0.0109744	0.0357101	1.21825	1.23228e-05	0.0173515	0.0270343	0.963082
ENSG00000007516.7	BAIAP3	chr16	+	1383646	protein_coding	KNOWN	ENSG00000007516.7_1395987_1396079	0.000778311	0.105872	0	1.14462	0.000622016	0.169223	-0.0846117	0.914766
ENSG00000007516.7	BAIAP3	chr16	+	1383646	protein_coding	KNOWN	ENSG00000007516.7_1396171_1396362	0.00521777	0.161104	0.0816632	0.727235	0.00535035	0.330396	-0.0835348	0.745714
ENSG00000007516.7	BAIAP3	chr16	+	1383646	protein_coding	KNOWN	ENSG00000007516.7_1396606_1396685	0.00784461	0.0530493	3.7348e-14	1.44877	0.00519627	0.0702797	-0.0351399	0.959664
ENSG00000007516.7	BAIAP3	chr16	+	1383646	protein_coding	KNOWN	ENSG00000007516.7_1397546_1397626	2.5907e-05	0.00923704	0.172772	1.06201	2.08249e-05	0.01485	0.165347	0.853675
ENSG00000007516.7	BAIAP3	chr16	+	1383646	protein_coding	KNOWN	ENSG00000007516.7_1397702_1397822	0.000434264	0.190942	0.092766	0.671063	0.000454629	0.399793	-0.10713	0.702533
ENSG00000007516.7	BAIAP3	chr16	+	1383646	protein_coding	KNOWN	ENSG00000007516.7_1397895_1398018	8.78692e-07	0.169621	0.0872676	0.689356	9.28609e-07	0.358514	-0.0919896	0.728517
ENSG00000007516.7	BAIAP3	chr16	+	1383646	protein_coding	KNOWN	ENSG00000007516.7_1398097_1398302	0.000270727	0.222946	0.0342354	0.555753	0.000332913	0.548315	-0.239922	0.68341
ENSG00000007516.7	BAIAP3	chr16	+	1383646	protein_coding	KNOWN	ENSG00000007516.7_1398380_1399440	0.000930279	2.43361e-14	0.0222679	0.611651	0.00146535	7.66673e-14	0.0222679	0.963459
ENSG00000007520.2	C16orf42	chr16	-	1401912	protein_coding	KNOWN	ENSG00000007520.2_1399241_1399609	0.000246737	7.33646e-15	0.104556	0.589082	0.000355588	2.1146e-14	0.104556	0.848962
ENSG00000007520.2	C16orf42	chr16	-	1401912	protein_coding	KNOWN	ENSG00000007520.2_1399890_1399953	0.00027934	1.81883e-14	0.106125	0.541817	0.000430933	5.61174e-14	0.106125	0.835852
ENSG00000007520.2	C16orf42	chr16	-	1401912	protein_coding	KNOWN	ENSG00000007520.2_1400059_1400235	0.000257339	4.799e-13	0.160328	0.473591	0.000405784	1.51346e-12	0.160328	0.746781
ENSG00000007520.2	C16orf42	chr16	-	1401912	protein_coding	KNOWN	ENSG00000007520.2_1400808_1401001	1.15215e-06	3.12566e-14	0.0987841	0.355186	2.53793e-06	1.37703e-13	0.0987841	0.782398
ENSG00000007520.2	C16orf42	chr16	-	1401912	protein_coding	KNOWN	ENSG00000007520.2_1401380_1401599	0.00071515	0	0.0457766	0.357228	0.0017714	0	0.0457766	0.884842
ENSG00000007520.2	C16orf42	chr16	-	1401912	protein_coding	KNOWN	ENSG00000007520.2_1401694_1401912	0.0001629	0	0.0435369	0.692439	0.000221289	0	0.0435369	0.940636
ENSG00000007541.10	PIGQ	chr16	+	616995	protein_coding	KNOWN	ENSG00000007541.10_619947_620096	0.00160084	0.0101519	0.0205834	0.543802	0.00277857	0.0352413	0.00296277	0.943874
ENSG00000007541.10	PIGQ	chr16	+	616995	protein_coding	KNOWN	ENSG00000007541.10_624066_624763	0.000188308	0	0.0943549	0.321696	0.000452403	0	0.0943549	0.772863
ENSG00000007541.10	PIGQ	chr16	+	616995	protein_coding	KNOWN	ENSG00000007541.10_625839_627217	0.00334438	0.0917949	0.0148363	0.466914	0.00579727	0.318241	-0.144284	0.809365
ENSG00000007541.10	PIGQ	chr16	+	616995	protein_coding	KNOWN	ENSG00000007541.10_627901_628505	3.38573e-05	1.16613e-13	0.0756863	0.543043	5.47177e-05	3.76924e-13	0.0756863	0.877627
ENSG00000007541.10	PIGQ	chr16	+	616995	protein_coding	KNOWN	ENSG00000007541.10_628785_628938	0.000129312	0.0230961	0.0675078	0.694516	0.000164676	0.0588249	0.0380954	0.884453
ENSG00000007541.10	PIGQ	chr16	+	616995	protein_coding	KNOWN	ENSG00000007541.10_629069_629180	0.00261541	1.58194e-15	0.118395	0.728108	0.00308015	3.72607e-15	0.118395	0.857487
ENSG00000007541.10	PIGQ	chr16	+	616995	protein_coding	KNOWN	ENSG00000007541.10_630183_630972	0.00385515	3.07403e-14	0.108752	0.556215	0.00576408	9.19237e-14	0.108752	0.831634
ENSG00000007541.10	PIGQ	chr16	+	616995	protein_coding	KNOWN	ENSG00000007541.10_631199_631341	0.00357319	0.108176	0.0480823	1.02498	0.00301584	0.182605	-0.0432201	0.865099
ENSG00000007541.10	PIGQ	chr16	+	616995	protein_coding	KNOWN	ENSG00000007541.10_631761_632309	0.00104048	0	0.153583	0.655485	0.00128437	0	0.153583	0.809133
ENSG00000007541.10	PIGQ	chr16	+	616995	protein_coding	KNOWN	ENSG00000007541.10_632883_634136	4.19246e-06	0	0.0969629	0.493924	7.09514e-06	0	0.0969629	0.835897
ENSG00000007545.9	CRAMP1L	chr16	+	1662338	protein_coding	KNOWN	ENSG00000007545.9_1664640_1664986	0.00973537	3.37832e-14	1.54894e-15	1.26657	0.0076278	5.29393e-14	-2.49207e-14	0.992372
ENSG00000007545.9	CRAMP1L	chr16	+	1662338	protein_coding	KNOWN	ENSG00000007545.9_1675974_1676167	0.000119713	0.00924565	5.06686e-14	0.923413	0.00012834	0.0198239	-0.00991195	0.98996
ENSG00000007545.9	CRAMP1L	chr16	+	1662338	protein_coding	KNOWN	ENSG00000007545.9_1682213_1682366	6.11039e-05	0.113666	0	0.788475	6.77275e-05	0.251974	-0.125987	0.873945
ENSG00000007545.9	CRAMP1L	chr16	+	1662338	protein_coding	KNOWN	ENSG00000007545.9_1703034_1703157	0.00286163	0.0578563	9.87851e-15	1.23781	0.00220375	0.0891108	-0.0445554	0.953241
ENSG00000007545.9	CRAMP1L	chr16	+	1662338	protein_coding	KNOWN	ENSG00000007545.9_1705878_1706993	0.000677158	2.16701e-13	0	0.714882	0.000946333	6.05684e-13	-3.02842e-13	0.999054
ENSG00000007545.9	CRAMP1L	chr16	+	1662338	protein_coding	KNOWN	ENSG00000007545.9_1709887_1710064	0.000215544	0.158728	0.000264075	0.705666	0.000249221	0.367054	-0.183263	0.815918
ENSG00000007545.9	CRAMP1L	chr16	+	1662338	protein_coding	KNOWN	ENSG00000007545.9_1712463_1712672	0.00234963	0.0086113	0.0898706	0.746872	0.00277176	0.0203168	0.0797122	0.881053
ENSG00000007545.9	CRAMP1L	chr16	+	1662338	protein_coding	KNOWN	ENSG00000007545.9_1712700_1712836	4.25026e-07	0.0141151	0.0476988	0.870248	4.56006e-07	0.0302878	0.0325549	0.93368
ENSG00000007545.9	CRAMP1L	chr16	+	1662338	protein_coding	KNOWN	ENSG00000007545.9_1715777_1716178	0.00110836	0	4.19028e-15	0.989405	0.00111898	0	4.19028e-15	0.998881
ENSG00000007545.9	CRAMP1L	chr16	+	1662338	protein_coding	KNOWN	ENSG00000007545.9_1716423_1716601	7.66004e-05	0.0303949	0.0756768	0.829965	8.18281e-05	0.0649385	0.0432075	0.886607
ENSG00000007545.9	CRAMP1L	chr16	+	1662338	protein_coding	KNOWN	ENSG00000007545.9_1717963_1718194	0.00347985	0.00139507	7.90646e-11	0.836068	0.00413804	0.00331786	-0.00165893	0.994203
ENSG00000007545.9	CRAMP1L	chr16	+	1662338	protein_coding	KNOWN	ENSG00000007545.9_1719002_1719166	0.00236383	2.80315e-14	0.0774366	0.788942	0.00272098	6.45335e-14	0.0774366	0.908143
ENSG00000007545.9	CRAMP1L	chr16	+	1662338	protein_coding	KNOWN	ENSG00000007545.9_1720468_1720810	0.00271965	2.89767e-14	0.0420943	0.902961	0.00286951	6.11468e-14	0.0420943	0.952717
ENSG00000007545.9	CRAMP1L	chr16	+	1662338	protein_coding	KNOWN	ENSG00000007545.9_1723882_1727909	0.00446702	0.196998	0.147947	0.549741	0.00496802	0.438186	-0.0711458	0.611398
ENSG00000007545.9	CRAMP1L	chr16	+	1662338	protein_coding	KNOWN	ENSG00000007545.9_1735440_1735588	0.00633154	0.0298097	0.0598813	0.946902	0.00607094	0.0571656	0.0312985	0.90793
ENSG00000007866.13	TEAD3	chr6	-	35464861	protein_coding	KNOWN	ENSG00000007866.13_35441374_35442934	0.000109145	0.0652135	0.233883	0.60382	0.000120866	0.144433	0.161666	0.668663
ENSG00000007866.13	TEAD3	chr6	-	35464861	protein_coding	KNOWN	ENSG00000007866.13_35443113_35443265	0.000375882	0.0519144	0.121563	0.810305	0.000381933	0.1055	0.0688129	0.823348
ENSG00000007866.13	TEAD3	chr6	-	35464861	protein_coding	KNOWN	ENSG00000007866.13_35443343_35443483	3.80288e-05	0.256704	0.0798371	0.637441	3.90432e-05	0.527102	-0.183714	0.654443
ENSG00000007866.13	TEAD3	chr6	-	35464861	protein_coding	KNOWN	ENSG00000007866.13_35443696_35443869	0.000371021	0.153701	0.133591	0.680431	0.000383249	0.317533	-0.0251758	0.702857
ENSG00000007866.13	TEAD3	chr6	-	35464861	protein_coding	KNOWN	ENSG00000007866.13_35444079_35444212	0.00261944	0.244643	0	0.681839	0.00281933	0.526623	-0.263311	0.733869
ENSG00000007866.13	TEAD3	chr6	-	35464861	protein_coding	KNOWN	ENSG00000007866.13_35446052_35446101	0.000141719	0	0	1.32359	0.000107061	0	0	0.999893
ENSG00000007866.13	TEAD3	chr6	-	35464861	protein_coding	KNOWN	ENSG00000007866.13_35446211_35446360	9.92157e-07	1.225e-13	0.0710765	0.90707	1.01432e-06	2.50473e-13	0.0710765	0.927335
ENSG00000007866.13	TEAD3	chr6	-	35464861	protein_coding	KNOWN	ENSG00000007866.13_35448089_35448151	0.000481936	0	0.123434	1.43113	0.000309916	0	0.123434	0.920314
ENSG00000007866.13	TEAD3	chr6	-	35464861	protein_coding	KNOWN	ENSG00000007866.13_35452337_35452401	0.00229979	0	0.0301769	1.39063	0.00161604	0	0.0301769	0.977179
ENSG00000007866.13	TEAD3	chr6	-	35464861	protein_coding	KNOWN	ENSG00000007866.13_35454238_35454488	0.000429679	0	0.0697174	0.789549	0.000499803	0	0.0697174	0.918405
ENSG00000007908.10	SELE	chr1	-	169703220	protein_coding	KNOWN	ENSG00000007908.10_169691781_169693650	0.00715967	0.222353	0.092807	1.05671	0.00519183	0.322479	-0.0684324	0.76627
ENSG00000007923.11	DNAJC11	chr1	-	6761984	protein_coding	KNOWN	ENSG00000007923.11_6694228_6695760	0.000974584	0	0.0917007	0.542586	0.00153415	0	0.0917007	0.854115
ENSG00000007923.11	DNAJC11	chr1	-	6761984	protein_coding	KNOWN	ENSG00000007923.11_6696177_6696306	0.000168914	0	0.0526413	0.684172	0.000229197	0	0.0526413	0.928343
ENSG00000007923.11	DNAJC11	chr1	-	6761984	protein_coding	KNOWN	ENSG00000007923.11_6697258_6697400	0.00139606	0	0	0.848599	0.00164243	0	0	0.998358
ENSG00000007923.11	DNAJC11	chr1	-	6761984	protein_coding	KNOWN	ENSG00000007923.11_6697507_6698424	0.000105536	0.0124255	0.0808229	0.859087	0.000110806	0.0260919	0.0677769	0.901985
ENSG00000007923.11	DNAJC11	chr1	-	6761984	protein_coding	KNOWN	ENSG00000007923.11_6699962_6700117	2.01048e-05	0	0.0264697	0.827662	2.35377e-05	0	0.0264697	0.968987
ENSG00000007923.11	DNAJC11	chr1	-	6761984	protein_coding	KNOWN	ENSG00000007923.11_6704618_6704734	1.4919e-07	0.0886392	0.0304097	0.826941	1.57708e-07	0.1874	-0.0632904	0.874154
ENSG00000007923.11	DNAJC11	chr1	-	6761984	protein_coding	KNOWN	ENSG00000007923.11_6705101_6705186	0.00316222	0.0413044	0	0.808976	0.00370525	0.0967948	-0.0483974	0.947897
ENSG00000007923.11	DNAJC11	chr1	-	6761984	protein_coding	KNOWN	ENSG00000007923.11_6705849_6706038	0.00016565	0	0.0953966	0.845571	0.000176011	0	0.0953966	0.89846
ENSG00000007923.11	DNAJC11	chr1	-	6761984	protein_coding	KNOWN	ENSG00000007923.11_6711589_6711662	0.0001348	0.109614	6.50904e-14	0.867042	0.000138002	0.224437	-0.112219	0.887643
ENSG00000007923.11	DNAJC11	chr1	-	6761984	protein_coding	KNOWN	ENSG00000007923.11_6712889_6713011	0.000116539	0	8.18225e-15	0.855703	0.000136172	0	8.18225e-15	0.999864
ENSG00000007923.11	DNAJC11	chr1	-	6761984	protein_coding	KNOWN	ENSG00000007923.11_6713869_6714099	1.23419e-05	0	0.0380223	0.830809	1.4205e-05	0	0.0380223	0.956224
ENSG00000007923.11	DNAJC11	chr1	-	6761984	protein_coding	KNOWN	ENSG00000007923.11_6727769_6727870	2.45148e-05	0.0573249	0	0.840169	2.7314e-05	0.127741	-0.0638705	0.936102
ENSG00000007923.11	DNAJC11	chr1	-	6761984	protein_coding	KNOWN	ENSG00000007923.11_6738454_6738527	0.000987097	0.00734696	3.2782e-15	0.939206	0.00104175	0.0155074	-0.00775372	0.991205
ENSG00000007923.11	DNAJC11	chr1	-	6761984	protein_coding	KNOWN	ENSG00000007923.11_6740968_6741097	2.68792e-05	0	0.0454182	0.772765	3.28512e-05	0	0.0454182	0.944458
ENSG00000007923.11	DNAJC11	chr1	-	6761984	protein_coding	KNOWN	ENSG00000007923.11_6761789_6761984	0.000256034	0	0.0481336	0.921223	0.000264058	0	0.0481336	0.950094
ENSG00000007933.8	FMO3	chr1	+	171060018	protein_coding	KNOWN	ENSG00000007933.8_171061794_171061931	0.0298651	0.123356	0.354127	0.545435	0.0283678	0.234343	0.236956	0.518088
ENSG00000007933.8	FMO3	chr1	+	171060018	protein_coding	KNOWN	ENSG00000007933.8_171072926_171073114	0.0359345	0.0900228	0.321144	0.525632	0.0369418	0.185092	0.228597	0.540366
ENSG00000007933.8	FMO3	chr1	+	171060018	protein_coding	KNOWN	ENSG00000007933.8_171076816_171076978	0.0374051	0.242207	0.321431	0.392094	0.0376636	0.487762	0.07755	0.394803
ENSG00000007933.8	FMO3	chr1	+	171060018	protein_coding	KNOWN	ENSG00000007933.8_171077220_171077362	0.0283617	0.160005	0.386389	0.400901	0.0290693	0.327995	0.222392	0.410904
ENSG00000007933.8	FMO3	chr1	+	171060018	protein_coding	KNOWN	ENSG00000007933.8_171079939_171080138	0.0364115	0.175239	0.398778	0.364386	0.0373522	0.359532	0.219012	0.3738
ENSG00000007933.8	FMO3	chr1	+	171060018	protein_coding	KNOWN	ENSG00000007933.8_171083147_171083502	0.0335335	0.197351	0.368538	0.368803	0.034634	0.407654	0.164711	0.380906
ENSG00000007933.8	FMO3	chr1	+	171060018	protein_coding	KNOWN	ENSG00000007933.8_171085348_171085420	0.0210196	0.0110264	0.419666	0.6225	0.0195674	0.0205292	0.409402	0.579494
ENSG00000007933.8	FMO3	chr1	+	171060018	protein_coding	KNOWN	ENSG00000007933.8_171086240_171086959	0.0369767	0.206247	0.412342	0.323417	0.0377706	0.42135	0.201667	0.33036
ENSG00000007944.10	MYLIP	chr6	+	16129356	protein_coding	KNOWN	ENSG00000007944.10_16129356_16129640	0.00171296	0.0538824	0.090501	0.635989	0.00219025	0.137792	0.0216052	0.813197
ENSG00000007944.10	MYLIP	chr6	+	16129356	protein_coding	KNOWN	ENSG00000007944.10_16130788_16130978	1.95445e-05	2.72495e-15	0.12332	0.762354	2.20669e-05	6.15325e-15	0.12332	0.860743
ENSG00000007944.10	MYLIP	chr6	+	16129356	protein_coding	KNOWN	ENSG00000007944.10_16141856_16142041	0.00289229	0.0437625	0.141964	0.697154	0.00326528	0.0988119	0.0925578	0.787058
ENSG00000007944.10	MYLIP	chr6	+	16129356	protein_coding	KNOWN	ENSG00000007944.10_16143251_16143448	0.000125075	0.0965654	0.114548	0.663569	0.000142974	0.220769	0.00416387	0.758531
ENSG00000007944.10	MYLIP	chr6	+	16129356	protein_coding	KNOWN	ENSG00000007944.10_16143930_16144094	0.000926523	0.12535	0.114315	0.642664	0.00104899	0.283836	-0.0276033	0.727609
ENSG00000007944.10	MYLIP	chr6	+	16129356	protein_coding	KNOWN	ENSG00000007944.10_16145128_16145548	0.0035247	0.0760128	0.130236	0.723498	0.00377672	0.162895	0.0487879	0.775228
ENSG00000007944.10	MYLIP	chr6	+	16129356	protein_coding	KNOWN	ENSG00000007944.10_16146893_16148479	0.00113137	0.166553	0.207976	0.444598	0.00137928	0.406099	0.00492658	0.542022
ENSG00000007968.6	E2F2	chr1	-	23857712	protein_coding	KNOWN	ENSG00000007968.6_23832922_23836640	0.0059894	0.258923	0.0579998	1.01208	0.00448648	0.387903	-0.135952	0.758116
ENSG00000008018.7	PSMB1	chr6	-	170862429	protein_coding	KNOWN	ENSG00000008018.7_170844205_170844493	0.000753786	0	0.0220223	0.639938	0.00113742	0	0.0220223	0.965632
ENSG00000008018.7	PSMB1	chr6	-	170862429	protein_coding	KNOWN	ENSG00000008018.7_170846322_170846428	3.37967e-05	1.22468e-14	0.0484168	0.69874	4.52318e-05	3.27811e-14	0.0484168	0.935156
ENSG00000008018.7	PSMB1	chr6	-	170862429	protein_coding	KNOWN	ENSG00000008018.7_170852689_170852818	0.000486001	0	0.0347093	0.549007	0.000831906	0	0.0347093	0.939755
ENSG00000008018.7	PSMB1	chr6	-	170862429	protein_coding	KNOWN	ENSG00000008018.7_170855191_170855272	0.00170916	0	0.0873371	0.814766	0.00189106	0	0.0873371	0.901477
ENSG00000008018.7	PSMB1	chr6	-	170862429	protein_coding	KNOWN	ENSG00000008018.7_170858094_170859529	0.00544254	0	0.138116	0.738733	0.00616865	0	0.138116	0.837289
ENSG00000008018.7	PSMB1	chr6	-	170862429	protein_coding	KNOWN	ENSG00000008018.7_170862218_170862429	0.0028473	0	0.112051	0.564808	0.00418902	0	0.112051	0.830959
ENSG00000008056.8	SYN1	chrX	-	47479252	protein_coding	KNOWN	ENSG00000008056.8_47431303_47432398	0.00723203	0.129138	0.11116	1.24944	0.0048311	0.172532	0.0248936	0.834646
ENSG00000008083.8	JARID2	chr6	+	15245734	protein_coding	KNOWN	ENSG00000008083.8_15246527_15246815	0.00035241	0.0375303	0	1.26532	0.000270419	0.0575971	-0.0287986	0.970931
ENSG00000008083.8	JARID2	chr6	+	15245734	protein_coding	KNOWN	ENSG00000008083.8_15452237_15452406	0.0110384	0.177538	0	1.08192	0.00868823	0.279479	-0.139739	0.851572
ENSG00000008083.8	JARID2	chr6	+	15245734	protein_coding	KNOWN	ENSG00000008083.8_15468773_15468949	0.00201993	3.67509e-15	0.0313962	1.04737	0.00186894	6.80078e-15	0.0313962	0.969082
ENSG00000008083.8	JARID2	chr6	+	15245734	protein_coding	KNOWN	ENSG00000008083.8_15487538_15487773	0.00392243	0.0597515	0.0424059	0.9196	0.00382423	0.116511	-0.0158497	0.896576
ENSG00000008083.8	JARID2	chr6	+	15245734	protein_coding	KNOWN	ENSG00000008083.8_15496363_15497401	0.00648688	0.0874619	0.0353614	0.763511	0.00726561	0.195923	-0.0625999	0.855167
ENSG00000008083.8	JARID2	chr6	+	15245734	protein_coding	KNOWN	ENSG00000008083.8_15501138_15501640	0.00552071	0.0309355	0.139894	0.700205	0.0062982	0.0705842	0.104602	0.798815
ENSG00000008083.8	JARID2	chr6	+	15245734	protein_coding	KNOWN	ENSG00000008083.8_15504731_15504823	0.0102351	0.0267002	0.0821901	1.35071	0.00696346	0.036331	0.0640246	0.918953
ENSG00000008083.8	JARID2	chr6	+	15245734	protein_coding	KNOWN	ENSG00000008083.8_15507367_15507485	0.000275061	0.022496	0	1.15499	0.000233546	0.0382015	-0.0191008	0.980666
ENSG00000008083.8	JARID2	chr6	+	15245734	protein_coding	KNOWN	ENSG00000008083.8_15507577_15507647	0.0061951	0.00571573	0	1.42286	0.00431782	0.00796743	-0.00398371	0.991698
ENSG00000008083.8	JARID2	chr6	+	15245734	protein_coding	KNOWN	ENSG00000008083.8_15508571_15508685	0.00597399	3.41411e-13	0.0258707	1.28685	0.00453025	5.17802e-13	0.0258707	0.975851
ENSG00000008083.8	JARID2	chr6	+	15245734	protein_coding	KNOWN	ENSG00000008083.8_15511527_15511632	0.0022676	0	0.030063	1.36582	0.00162186	0	0.030063	0.976876
ENSG00000008083.8	JARID2	chr6	+	15245734	protein_coding	KNOWN	ENSG00000008083.8_15512439_15512621	0.00657229	0	0.0578303	0.915361	0.00670804	0	0.0578303	0.934267
ENSG00000008083.8	JARID2	chr6	+	15245734	protein_coding	KNOWN	ENSG00000008083.8_15513146_15513276	0.00351093	0.183862	0.00901571	0.79493	0.00354168	0.370944	-0.176456	0.801892
ENSG00000008083.8	JARID2	chr6	+	15245734	protein_coding	KNOWN	ENSG00000008083.8_15513470_15513653	0.0041209	5.31942e-15	0.027994	0.881402	0.00451102	1.1646e-14	0.027994	0.964845
ENSG00000008083.8	JARID2	chr6	+	15245734	protein_coding	KNOWN	ENSG00000008083.8_15517392_15517499	0.00553515	0.121019	0	0.849085	0.00567335	0.248082	-0.124041	0.870286
ENSG00000008083.8	JARID2	chr6	+	15245734	protein_coding	KNOWN	ENSG00000008083.8_15520300_15522252	0.023131	0.229954	0.052974	0.624326	0.0248617	0.494321	-0.194186	0.67104
ENSG00000008128.15	CDK11A	chr1	-	1655966	protein_coding	KNOWN	ENSG00000008128.15_1634519_1635434	0.00258018	0.0453938	0.457117	0.412036	0.00281333	0.0989913	0.407621	0.449268
ENSG00000008128.15	CDK11A	chr1	-	1655966	protein_coding	KNOWN	ENSG00000008128.15_1635478_1636464	0.00287501	0.247091	0.296789	0.36477	0.00315406	0.54215	0.0257138	0.400175
ENSG00000008128.15	CDK11A	chr1	-	1655966	protein_coding	KNOWN	ENSG00000008128.15_1638848_1639038	0.00293762	0.0147957	0.248829	0.939952	0.0024348	0.0245263	0.236566	0.779064
ENSG00000008128.15	CDK11A	chr1	-	1655966	protein_coding	KNOWN	ENSG00000008128.15_1647785_1647917	0.000239468	0.0896459	0.131046	0.543578	0.000313231	0.234519	0.0137863	0.711016
ENSG00000008128.15	CDK11A	chr1	-	1655966	protein_coding	KNOWN	ENSG00000008128.15_1650605_1650894	0.00431329	0.264572	0.0807173	0.466452	0.00528554	0.648417	-0.243491	0.571594
ENSG00000008128.15	CDK11A	chr1	-	1655966	protein_coding	KNOWN	ENSG00000008128.15_1653035_1653318	0.00196688	0.206986	0.0544847	0.722245	0.00199545	0.419986	-0.155508	0.732736
ENSG00000008128.15	CDK11A	chr1	-	1655966	protein_coding	KNOWN	ENSG00000008128.15_1655239_1655966	4.65064e-06	0.0438124	0.171303	1.22378	3.23209e-06	0.0608972	0.140854	0.850497
ENSG00000008130.10	NADK	chr1	-	1711896	protein_coding	KNOWN	ENSG00000008130.10_1682671_1684499	0.000244913	3.17871e-08	0.216555	0.622696	0.000291738	7.57291e-08	0.216555	0.74175
ENSG00000008130.10	NADK	chr1	-	1711896	protein_coding	KNOWN	ENSG00000008130.10_1685006_1685088	2.22143e-05	0.0493612	0.0179658	0.802659	2.55334e-05	0.113473	-0.0387707	0.922588
ENSG00000008130.10	NADK	chr1	-	1711896	protein_coding	KNOWN	ENSG00000008130.10_1685490_1685822	0.00098676	0.0619179	0.0402783	0.534757	0.00154679	0.194118	-0.0567809	0.838256
ENSG00000008130.10	NADK	chr1	-	1711896	protein_coding	KNOWN	ENSG00000008130.10_1685983_1686335	0.00195386	0.0215049	0	0.719289	0.00263058	0.0579063	-0.0289531	0.968416
ENSG00000008130.10	NADK	chr1	-	1711896	protein_coding	KNOWN	ENSG00000008130.10_1686813_1686915	0.00425936	0.000681704	0.105864	0.589473	0.00608239	0.00194695	0.10489	0.84177
ENSG00000008130.10	NADK	chr1	-	1711896	protein_coding	KNOWN	ENSG00000008130.10_1687341_1687782	0.000547763	0.0848167	0.0500161	0.732191	0.000631375	0.195527	-0.0477472	0.843955
ENSG00000008130.10	NADK	chr1	-	1711896	protein_coding	KNOWN	ENSG00000008130.10_1687942_1688749	1.80896e-05	0.121914	0.0626481	0.70859	2.02533e-05	0.272991	-0.0738475	0.793343
ENSG00000008130.10	NADK	chr1	-	1711896	protein_coding	KNOWN	ENSG00000008130.10_1689804_1690081	0.00654782	0.00928469	0.0853616	1.08743	0.00550874	0.0156226	0.0775504	0.914864
ENSG00000008130.10	NADK	chr1	-	1711896	protein_coding	KNOWN	ENSG00000008130.10_1693104_1693474	7.85048e-05	0.00753969	0.0432119	0.811644	9.10228e-05	0.0174839	0.0344699	0.941065
ENSG00000008130.10	NADK	chr1	-	1711896	protein_coding	KNOWN	ENSG00000008130.10_1696667_1696885	0.00082574	0.00143869	1.48521e-12	0.59483	0.00138293	0.00481895	-0.00240948	0.996208
ENSG00000008130.10	NADK	chr1	-	1711896	protein_coding	KNOWN	ENSG00000008130.10_1709728_1709909	4.87914e-05	0	0.0118086	0.543271	8.78922e-05	0	0.0118086	0.97864
ENSG00000008226.15	DLEC1	chr3	+	38080696	protein_coding	KNOWN	ENSG00000008226.15_38135096_38135258	0.00692871	0.247173	0.156305	0.908522	0.00525328	0.374809	-0.0310996	0.688833
ENSG00000008226.15	DLEC1	chr3	+	38080696	protein_coding	KNOWN	ENSG00000008226.15_38136370_38137437	0.00825571	0.0805861	0.381467	0.514988	0.00837891	0.163577	0.299678	0.522673
ENSG00000008226.15	DLEC1	chr3	+	38080696	protein_coding	KNOWN	ENSG00000008226.15_38138060_38138228	0.0104133	0.204597	0.293491	0.856601	0.00762821	0.299753	0.143615	0.627499
ENSG00000008226.15	DLEC1	chr3	+	38080696	protein_coding	KNOWN	ENSG00000008226.15_38138998_38139128	0.00384556	0.0668962	0.435902	0.817812	0.0029035	0.101017	0.385393	0.61747
ENSG00000008226.15	DLEC1	chr3	+	38080696	protein_coding	KNOWN	ENSG00000008226.15_38139235_38139393	0.00394789	0.109195	0.365997	0.784275	0.00312478	0.172857	0.279568	0.620759
ENSG00000008226.15	DLEC1	chr3	+	38080696	protein_coding	KNOWN	ENSG00000008226.15_38141777_38141916	0.00281623	0.412126	0.26926	0.797348	0.00190086	0.556344	-0.00891157	0.538185
ENSG00000008226.15	DLEC1	chr3	+	38080696	protein_coding	KNOWN	ENSG00000008226.15_38149075_38149228	0.00642025	0.47859	0.127687	0.865157	0.0043443	0.647682	-0.196154	0.585414
ENSG00000008226.15	DLEC1	chr3	+	38080696	protein_coding	KNOWN	ENSG00000008226.15_38150923_38151053	0.0110637	0.193998	0.334271	0.999729	0.0071886	0.252099	0.208221	0.64957
ENSG00000008226.15	DLEC1	chr3	+	38080696	protein_coding	KNOWN	ENSG00000008226.15_38151301_38151772	0.0107089	0.162139	0.311802	0.604328	0.0098339	0.297782	0.16291	0.55495
ENSG00000008226.15	DLEC1	chr3	+	38080696	protein_coding	KNOWN	ENSG00000008226.15_38153701_38153852	0.01813	0.0303079	0.210975	0.994033	0.0144641	0.0483593	0.186795	0.793041
ENSG00000008226.15	DLEC1	chr3	+	38080696	protein_coding	KNOWN	ENSG00000008226.15_38155833_38155951	0.0132664	0.20132	0.259332	0.899062	0.00966249	0.293259	0.112702	0.654825
ENSG00000008226.15	DLEC1	chr3	+	38080696	protein_coding	KNOWN	ENSG00000008226.15_38157944_38158149	0.0135064	0.14546	0.380529	0.447662	0.0136821	0.294705	0.233177	0.453486
ENSG00000008226.15	DLEC1	chr3	+	38080696	protein_coding	KNOWN	ENSG00000008226.15_38158264_38158380	0.00865162	0.132238	0.321996	0.508836	0.0089034	0.272173	0.18591	0.523644
ENSG00000008226.15	DLEC1	chr3	+	38080696	protein_coding	KNOWN	ENSG00000008226.15_38158466_38159102	0.00920755	0.131045	0.33228	0.444169	0.0100442	0.285905	0.189327	0.48453
ENSG00000008226.15	DLEC1	chr3	+	38080696	protein_coding	KNOWN	ENSG00000008226.15_38159297_38159515	0.0105678	0.231152	0.311751	0.414543	0.010917	0.477579	0.0729617	0.428241
ENSG00000008226.15	DLEC1	chr3	+	38080696	protein_coding	KNOWN	ENSG00000008226.15_38161939_38162100	0.00516594	0.298451	0.211536	0.64661	0.00444664	0.51379	-0.0453589	0.556576
ENSG00000008226.15	DLEC1	chr3	+	38080696	protein_coding	KNOWN	ENSG00000008226.15_38163119_38163272	0.0135723	0.160723	0.369625	0.565289	0.012236	0.289797	0.224726	0.509633
ENSG00000008226.15	DLEC1	chr3	+	38080696	protein_coding	KNOWN	ENSG00000008226.15_38163562_38163685	0.00514731	0.19939	0.266242	0.62738	0.00468722	0.363135	0.0846742	0.571302
ENSG00000008226.15	DLEC1	chr3	+	38080696	protein_coding	KNOWN	ENSG00000008226.15_38163780_38165516	0.00206901	0	0.216983	0.559118	0.00265881	0	0.216983	0.718504
ENSG00000008256.11	CYTH3	chr7	-	6312275	protein_coding	KNOWN	ENSG00000008256.11_6201407_6204647	0.00742546	0.154151	0.230488	0.548948	0.00789092	0.327628	0.0666742	0.583359
ENSG00000008256.11	CYTH3	chr7	-	6312275	protein_coding	KNOWN	ENSG00000008256.11_6204904_6205058	3.61628e-05	8.32388e-10	0.137634	0.787422	3.9091e-05	1.79958e-09	0.137634	0.851182
ENSG00000008256.11	CYTH3	chr7	-	6312275	protein_coding	KNOWN	ENSG00000008256.11_6205176_6205247	0.000248559	0.0816205	0	0.836002	0.0002708	0.177847	-0.0889237	0.910805
ENSG00000008256.11	CYTH3	chr7	-	6312275	protein_coding	KNOWN	ENSG00000008256.11_6205365_6205441	0.000851883	0.1402	0.0686323	0.676037	0.000961797	0.316578	-0.0896567	0.763262
ENSG00000008256.11	CYTH3	chr7	-	6312275	protein_coding	KNOWN	ENSG00000008256.11_6210166_6210945	0.000756859	0.13617	0.0998455	0.660021	0.000843962	0.303682	-0.0519954	0.735979
ENSG00000008256.11	CYTH3	chr7	-	6312275	protein_coding	KNOWN	ENSG00000008256.11_6212362_6212706	0.000797924	0.167491	0	1.34126	0.000528585	0.221909	-0.110954	0.888517
ENSG00000008256.11	CYTH3	chr7	-	6312275	protein_coding	KNOWN	ENSG00000008256.11_6213284_6213364	1.91234e-05	0.0213356	0.0709697	0.879777	1.96722e-05	0.043896	0.0490217	0.905026
ENSG00000008256.11	CYTH3	chr7	-	6312275	protein_coding	KNOWN	ENSG00000008256.11_6217454_6217572	1.15952e-05	1.49749e-13	0.0820025	0.838492	1.25965e-05	3.25362e-13	0.0820025	0.910903
ENSG00000008256.11	CYTH3	chr7	-	6312275	protein_coding	KNOWN	ENSG00000008256.11_6226681_6226747	0.00124489	0.00298349	0	1.09803	0.00112939	0.0054134	-0.0027067	0.996164
ENSG00000008256.11	CYTH3	chr7	-	6312275	protein_coding	KNOWN	ENSG00000008256.11_6230080_6230162	0.00106098	0	0.140395	1.36073	0.000706288	0	0.140395	0.905833
ENSG00000008277.10	ADAM22	chr7	+	87563458	protein_coding	KNOWN	ENSG00000008277.10_87760584_87762119	0.00122413	0	0.240535	1.08177	0.000924898	0	0.240535	0.817337
ENSG00000008277.10	ADAM22	chr7	+	87563458	protein_coding	KNOWN	ENSG00000008277.10_87785202_87785321	0.00179101	3.60554e-14	0.134527	1.26301	0.00127991	5.15325e-14	0.134527	0.902583
ENSG00000008277.10	ADAM22	chr7	+	87563458	protein_coding	KNOWN	ENSG00000008277.10_87792327_87792495	0.000100989	0.0728562	0.145854	0.90945	8.95082e-05	0.129148	0.0812801	0.806063
ENSG00000008277.10	ADAM22	chr7	+	87563458	protein_coding	KNOWN	ENSG00000008277.10_87822431_87822554	0.0108971	0.221379	0.110761	0.753257	0.00993998	0.403868	-0.091173	0.687094
ENSG00000008277.10	ADAM22	chr7	+	87563458	protein_coding	KNOWN	ENSG00000008277.10_87825786_87832204	0.000249383	0.163701	0.205296	0.548412	0.00027176	0.356781	0.0269055	0.597621
ENSG00000008282.3	SYPL1	chr7	-	105753022	protein_coding	KNOWN	ENSG00000008282.3_105730949_105732385	0.00162036	0.0456102	0.0702297	0.488558	0.00267378	0.150524	-0.00503241	0.806177
ENSG00000008282.3	SYPL1	chr7	-	105753022	protein_coding	KNOWN	ENSG00000008282.3_105733395_105733698	0.00143652	0.0181967	0.0814672	0.589688	0.00207954	0.052684	0.0551252	0.853645
ENSG00000008282.3	SYPL1	chr7	-	105753022	protein_coding	KNOWN	ENSG00000008282.3_105738136_105738343	0.0017984	0.0391005	0.0839119	0.610636	0.00244532	0.106331	0.0307462	0.830293
ENSG00000008282.3	SYPL1	chr7	-	105753022	protein_coding	KNOWN	ENSG00000008282.3_105739604_105739728	0.000560947	1.21782e-13	0.0447489	0.674776	0.000779001	3.38243e-13	0.0447489	0.937077
ENSG00000008282.3	SYPL1	chr7	-	105753022	protein_coding	KNOWN	ENSG00000008282.3_105752278_105752777	0.000295181	0.100912	0.0201347	0.574946	0.000423936	0.289856	-0.124793	0.825731
ENSG00000008294.13	SPAG9	chr17	-	49198226	protein_coding	KNOWN	ENSG00000008294.13_49039535_49043748	0.00133253	0.0632107	0.142768	0.423222	0.00211334	0.200499	0.0425186	0.671212
ENSG00000008294.13	SPAG9	chr17	-	49198226	protein_coding	KNOWN	ENSG00000008294.13_49048068_49048217	0.00286009	0.0243031	0.12036	0.683028	0.0034436	0.0585229	0.0910982	0.82238
ENSG00000008294.13	SPAG9	chr17	-	49198226	protein_coding	KNOWN	ENSG00000008294.13_49052132_49052308	0.000116242	0.0498063	0.0661284	0.732472	0.000136993	0.117395	0.00743081	0.863232
ENSG00000008294.13	SPAG9	chr17	-	49198226	protein_coding	KNOWN	ENSG00000008294.13_49054469_49054582	0.00198284	0	0.10283	0.730089	0.00237494	0	0.10283	0.87446
ENSG00000008294.13	SPAG9	chr17	-	49198226	protein_coding	KNOWN	ENSG00000008294.13_49057107_49057278	0.000374748	0	0.117625	0.738497	0.000437535	0	0.117625	0.862229
ENSG00000008294.13	SPAG9	chr17	-	49198226	protein_coding	KNOWN	ENSG00000008294.13_49059885_49060033	0.00020916	9.90882e-15	0.0407689	0.78933	0.000251906	2.38678e-14	0.0407689	0.950647
ENSG00000008294.13	SPAG9	chr17	-	49198226	protein_coding	KNOWN	ENSG00000008294.13_49062284_49062351	0.000781828	0.0848616	0	0.951378	0.000753916	0.163664	-0.0818321	0.917414
ENSG00000008294.13	SPAG9	chr17	-	49198226	protein_coding	KNOWN	ENSG00000008294.13_49063059_49063139	0.000169992	0	0.0220232	0.96972	0.000171378	0	0.0220232	0.977626
ENSG00000008294.13	SPAG9	chr17	-	49198226	protein_coding	KNOWN	ENSG00000008294.13_49064473_49064598	0.00167159	0.0440382	0.0575709	0.708865	0.00205824	0.108449	0.00334634	0.87283
ENSG00000008294.13	SPAG9	chr17	-	49198226	protein_coding	KNOWN	ENSG00000008294.13_49067038_49067233	4.28071e-05	0.0370242	0.0420691	0.675641	5.67149e-05	0.0981061	-0.00698394	0.895153
ENSG00000008294.13	SPAG9	chr17	-	49198226	protein_coding	KNOWN	ENSG00000008294.13_49067811_49068029	0.00142529	0.121105	0.0144513	0.607724	0.00191389	0.325243	-0.14817	0.816059
ENSG00000008294.13	SPAG9	chr17	-	49198226	protein_coding	KNOWN	ENSG00000008294.13_49071125_49071298	1.38775e-06	0.064306	0.0378622	0.613715	1.93852e-06	0.179655	-0.0519652	0.857282
ENSG00000008294.13	SPAG9	chr17	-	49198226	protein_coding	KNOWN	ENSG00000008294.13_49072418_49072588	0.000225481	0.0699361	0.0334247	0.667635	0.000292369	0.181365	-0.0572576	0.865685
ENSG00000008294.13	SPAG9	chr17	-	49198226	protein_coding	KNOWN	ENSG00000008294.13_49072805_49072894	0.000529418	0.134985	0	0.677323	0.00065132	0.332133	-0.166067	0.833282
ENSG00000008294.13	SPAG9	chr17	-	49198226	protein_coding	KNOWN	ENSG00000008294.13_49073926_49074055	5.74513e-06	0.14569	0.0109394	0.695085	6.74532e-06	0.342108	-0.160115	0.816095
ENSG00000008294.13	SPAG9	chr17	-	49198226	protein_coding	KNOWN	ENSG00000008294.13_49075805_49075978	0.000867618	0.00448272	0.0717195	0.6932	0.00112638	0.0116393	0.0658998	0.899944
ENSG00000008294.13	SPAG9	chr17	-	49198226	protein_coding	KNOWN	ENSG00000008294.13_49077022_49077078	0.000335396	0.106249	0.0557311	1.02987	0.000281328	0.178242	-0.0333898	0.863851
ENSG00000008294.13	SPAG9	chr17	-	49198226	protein_coding	KNOWN	ENSG00000008294.13_49079076_49079206	0.000212586	0.00237865	0.0603738	0.753462	0.000260386	0.00582698	0.0574603	0.922877
ENSG00000008294.13	SPAG9	chr17	-	49198226	protein_coding	KNOWN	ENSG00000008294.13_49083446_49083598	0.000142739	0.0325212	0.0224093	0.741324	0.000179231	0.0816707	-0.018426	0.930847
ENSG00000008294.13	SPAG9	chr17	-	49198226	protein_coding	KNOWN	ENSG00000008294.13_49084630_49084687	0.000897903	0.000723995	0.0691505	1.1333	0.000745723	0.00120258	0.0685492	0.941222
ENSG00000008294.13	SPAG9	chr17	-	49198226	protein_coding	KNOWN	ENSG00000008294.13_49091593_49091714	0.000355376	0.117916	0.0671282	0.758668	0.00037643	0.249805	-0.057774	0.803616
ENSG00000008294.13	SPAG9	chr17	-	49198226	protein_coding	KNOWN	ENSG00000008294.13_49097520_49097620	0.00183532	1.35216e-16	0.0893175	0.820852	0.00201241	2.96524e-16	0.0893175	0.900052
ENSG00000008294.13	SPAG9	chr17	-	49198226	protein_coding	KNOWN	ENSG00000008294.13_49098519_49098726	4.46164e-05	0.0708545	0.0392214	0.666735	5.7432e-05	0.182414	-0.0519855	0.858248
ENSG00000008294.13	SPAG9	chr17	-	49198226	protein_coding	KNOWN	ENSG00000008294.13_49118862_49119012	0.000838459	0.0888918	0.0438342	0.706223	0.000998418	0.211701	-0.0620162	0.840954
ENSG00000008294.13	SPAG9	chr17	-	49198226	protein_coding	KNOWN	ENSG00000008294.13_49124736_49124830	0.00134242	0.19925	0	0.772068	0.00138016	0.4097	-0.20485	0.79377
ENSG00000008294.13	SPAG9	chr17	-	49198226	protein_coding	KNOWN	ENSG00000008294.13_49133773_49133843	0.00225222	0.0755988	0.130452	0.942253	0.00195751	0.131413	0.0647453	0.818955
ENSG00000008294.13	SPAG9	chr17	-	49198226	protein_coding	KNOWN	ENSG00000008294.13_49156945_49157065	0.00395193	0.0796987	0.0118253	0.843823	0.00420732	0.169698	-0.0730239	0.898354
ENSG00000008294.13	SPAG9	chr17	-	49198226	protein_coding	KNOWN	ENSG00000008294.13_49197715_49198226	0.000119343	0.07087	0.0788309	0.725264	0.000136379	0.161973	-0.00215556	0.828793
ENSG00000008300.10	CELSR3	chr3	-	48700348	protein_coding	KNOWN	ENSG00000008300.10_48673902_48675665	0.00251184	0.0607935	0.129051	0.739237	0.00269628	0.130515	0.0637933	0.793519
ENSG00000008300.10	CELSR3	chr3	-	48700348	protein_coding	KNOWN	ENSG00000008300.10_48677107_48678957	0.000704544	0.0385371	0.0869922	0.862092	0.000712866	0.0779845	0.048	0.872275
ENSG00000008300.10	CELSR3	chr3	-	48700348	protein_coding	KNOWN	ENSG00000008300.10_48696320_48700348	0.0148121	0.0408412	0	1.23655	0.0114627	0.0632117	-0.0316059	0.956931
ENSG00000008311.10	AASS	chr7	-	121784334	protein_coding	KNOWN	ENSG00000008311.10_121715701_121716661	0.000187692	0.0994429	0.245012	0.445274	0.000237611	0.251781	0.119121	0.563698
ENSG00000008311.10	AASS	chr7	-	121784334	protein_coding	KNOWN	ENSG00000008311.10_121717890_121718068	0.00385883	0.15222	0.228387	0.507432	0.00432654	0.34134	0.0577174	0.568935
ENSG00000008311.10	AASS	chr7	-	121784334	protein_coding	KNOWN	ENSG00000008311.10_121718916_121719766	0.00188983	0.10524	0.236391	0.542521	0.00213289	0.237551	0.117615	0.612297
ENSG00000008311.10	AASS	chr7	-	121784334	protein_coding	KNOWN	ENSG00000008311.10_121721554_121721649	0.00344629	0.0236214	0.183405	0.782722	0.0034699	0.0475665	0.159621	0.788085
ENSG00000008311.10	AASS	chr7	-	121784334	protein_coding	KNOWN	ENSG00000008311.10_121726066_121726233	0.000772865	0.0117025	0.306142	0.538167	0.000902053	0.0273173	0.292484	0.628124
ENSG00000008311.10	AASS	chr7	-	121784334	protein_coding	KNOWN	ENSG00000008311.10_121731757_121731897	6.40308e-05	0.0557981	0.165561	0.670575	7.17835e-05	0.125108	0.103007	0.751767
ENSG00000008311.10	AASS	chr7	-	121784334	protein_coding	KNOWN	ENSG00000008311.10_121732897_121733005	1.02893e-05	0.0278885	0.272621	0.64102	1.09281e-05	0.0592401	0.243001	0.680821
ENSG00000008311.10	AASS	chr7	-	121784334	protein_coding	KNOWN	ENSG00000008311.10_121733102_121733212	4.99143e-05	0.00797218	0.239841	0.633683	5.66213e-05	0.0180868	0.230798	0.718831
ENSG00000008311.10	AASS	chr7	-	121784334	protein_coding	KNOWN	ENSG00000008311.10_121738504_121738630	0.00260299	1.01214e-12	0.229889	0.665458	0.00289881	2.25433e-12	0.229889	0.741086
ENSG00000008311.10	AASS	chr7	-	121784334	protein_coding	KNOWN	ENSG00000008311.10_121738799_121738920	0.00296977	0	0.254425	0.838654	0.00270953	0	0.254425	0.765161
ENSG00000008311.10	AASS	chr7	-	121784334	protein_coding	KNOWN	ENSG00000008311.10_121753652_121753774	1.16674e-05	0	0.323833	1.10798	8.14864e-06	0	0.323833	0.773824
ENSG00000008311.10	AASS	chr7	-	121784334	protein_coding	KNOWN	ENSG00000008311.10_121755128_121755276	0.000193949	0	0.177459	1.03141	0.000160412	0	0.177459	0.853066
ENSG00000008311.10	AASS	chr7	-	121784334	protein_coding	KNOWN	ENSG00000008311.10_121756687_121756814	0.00254883	0	0.179595	1.0496	0.00206929	0	0.179595	0.852125
ENSG00000008311.10	AASS	chr7	-	121784334	protein_coding	KNOWN	ENSG00000008311.10_121758361_121758507	0.000848049	0.0899754	0.0885645	1.13835	0.000643564	0.13656	0.0202843	0.863867
ENSG00000008311.10	AASS	chr7	-	121784334	protein_coding	KNOWN	ENSG00000008311.10_121769415_121769591	1.66709e-05	6.73915e-13	0.283921	0.829213	1.49763e-05	1.21083e-12	0.283921	0.744925
ENSG00000008311.10	AASS	chr7	-	121784334	protein_coding	KNOWN	ENSG00000008311.10_121773571_121773876	0.000205236	0.0291845	0.338044	0.867106	0.000166245	0.04728	0.314404	0.702372
ENSG00000008323.11	PLEKHG6	chr12	+	6419602	protein_coding	KNOWN	ENSG00000008323.11_6419904_6420014	0.000335633	0.0459347	0.0938202	0.775828	0.000366444	0.100303	0.0436687	0.847049
ENSG00000008323.11	PLEKHG6	chr12	+	6419602	protein_coding	KNOWN	ENSG00000008323.11_6421325_6421689	0.00242819	0.267276	0.252781	0.428104	0.0025544	0.562338	-0.0283877	0.450357
ENSG00000008323.11	PLEKHG6	chr12	+	6419602	protein_coding	KNOWN	ENSG00000008323.11_6422795_6422950	0.00125864	0.282665	0.208425	0.425067	0.00137194	0.61622	-0.0996846	0.463331
ENSG00000008323.11	PLEKHG6	chr12	+	6419602	protein_coding	KNOWN	ENSG00000008323.11_6424171_6424335	0.00154047	0.356389	0.179545	0.401294	0.00164095	0.759269	-0.200089	0.427469
ENSG00000008323.11	PLEKHG6	chr12	+	6419602	protein_coding	KNOWN	ENSG00000008323.11_6424720_6424815	0.00115594	0.268273	0.225107	0.484353	0.00118087	0.548118	-0.048952	0.494799
ENSG00000008323.11	PLEKHG6	chr12	+	6419602	protein_coding	KNOWN	ENSG00000008323.11_6425035_6425085	0.00109503	0.268607	0.120647	0.602395	0.00110303	0.54114	-0.149923	0.606798
ENSG00000008323.11	PLEKHG6	chr12	+	6419602	protein_coding	KNOWN	ENSG00000008323.11_6425421_6425570	0.00143108	0.284531	0.242689	0.427492	0.00149672	0.595163	-0.0548924	0.4471
ENSG00000008323.11	PLEKHG6	chr12	+	6419602	protein_coding	KNOWN	ENSG00000008323.11_6426469_6426579	0.00323372	0.26853	0.292405	0.417201	0.00329511	0.547256	0.0187765	0.425121
ENSG00000008323.11	PLEKHG6	chr12	+	6419602	protein_coding	KNOWN	ENSG00000008323.11_6426713_6426862	0.00479478	0.284104	0.296896	0.384825	0.00493992	0.585407	0.00419223	0.396474
ENSG00000008323.11	PLEKHG6	chr12	+	6419602	protein_coding	KNOWN	ENSG00000008323.11_6427023_6427160	0.00519794	0.216689	0.293542	0.407192	0.00563389	0.469724	0.0586796	0.441343
ENSG00000008323.11	PLEKHG6	chr12	+	6419602	protein_coding	KNOWN	ENSG00000008323.11_6427467_6427586	0.00142334	0.277318	0.24958	0.411661	0.00151422	0.59005	-0.0454453	0.437945
ENSG00000008323.11	PLEKHG6	chr12	+	6419602	protein_coding	KNOWN	ENSG00000008323.11_6427909_6428139	0.00172624	0.274646	0.305434	0.386886	0.00178203	0.567045	0.0219119	0.39939
ENSG00000008323.11	PLEKHG6	chr12	+	6419602	protein_coding	KNOWN	ENSG00000008323.11_6428159_6428372	0.00531631	0.373704	0.261712	0.328705	0.00548391	0.77097	-0.123773	0.339068
ENSG00000008323.11	PLEKHG6	chr12	+	6419602	protein_coding	KNOWN	ENSG00000008323.11_6428626_6428839	0.000215306	0	0.291368	0.857012	0.000187451	0	0.291368	0.746139
ENSG00000008323.11	PLEKHG6	chr12	+	6419602	protein_coding	KNOWN	ENSG00000008323.11_6435594_6435739	0.00469971	0.329539	0.250247	0.374178	0.00490235	0.687498	-0.0935023	0.390312
ENSG00000008323.11	PLEKHG6	chr12	+	6419602	protein_coding	KNOWN	ENSG00000008323.11_6436420_6437112	0.0042593	0.30599	0.307708	0.313139	0.0045745	0.657268	-0.0209264	0.336312
ENSG00000008323.11	PLEKHG6	chr12	+	6419602	protein_coding	KNOWN	ENSG00000008323.11_6437302_6437672	0.00140575	0.212903	0.330279	0.394852	0.00149637	0.453255	0.103651	0.420306
ENSG00000008324.6	SS18L2	chr3	+	42623332	protein_coding	KNOWN	ENSG00000008324.6_42632298_42632458	0.000631049	3.48494e-14	0.0120181	0.871235	0.00071395	7.88551e-14	0.0120181	0.985689
ENSG00000008324.6	SS18L2	chr3	+	42623332	protein_coding	KNOWN	ENSG00000008324.6_42632766_42633093	0.00295987	7.33162e-16	0.0300613	0.90354	0.00316037	1.56565e-15	0.0300613	0.964742
ENSG00000008324.6	SS18L2	chr3	+	42623332	protein_coding	KNOWN	ENSG00000008324.6_42635914_42636606	6.51847e-05	0.135948	0.00455259	0.691482	7.83425e-05	0.326779	-0.158837	0.831061
ENSG00000008394.7	MGST1	chr12	+	16500076	protein_coding	KNOWN	ENSG00000008394.7_16500579_16500644	0.00204521	0.124978	0.0122991	0.306726	0.00458517	0.56038	-0.267891	0.687652
ENSG00000008394.7	MGST1	chr12	+	16500076	protein_coding	KNOWN	ENSG00000008394.7_16500712_16500832	0.0001116	0.165933	0.0643791	0.49	0.000154909	0.460654	-0.165948	0.680155
ENSG00000008394.7	MGST1	chr12	+	16500076	protein_coding	KNOWN	ENSG00000008394.7_16501828_16502040	0.0015404	0.18588	0.101052	0.746638	0.00148816	0.359151	-0.0785233	0.721312
ENSG00000008394.7	MGST1	chr12	+	16500076	protein_coding	KNOWN	ENSG00000008394.7_16507165_16507658	0.00978232	0.157774	0.172473	0.325996	0.0146876	0.473779	-0.0644167	0.489465
ENSG00000008394.7	MGST1	chr12	+	16500076	protein_coding	KNOWN	ENSG00000008394.7_16510445_16510633	0.0059378	0.158255	0.212367	0.364403	0.00801362	0.427161	-0.00121361	0.491796
ENSG00000008394.7	MGST1	chr12	+	16500076	protein_coding	KNOWN	ENSG00000008394.7_16513234_16513377	0.00137757	0.167224	0.281429	0.727908	0.00116948	0.283927	0.139465	0.617951
ENSG00000008394.7	MGST1	chr12	+	16500076	protein_coding	KNOWN	ENSG00000008394.7_16515502_16517343	0.00349594	0.102113	0.290938	0.42689	0.00424555	0.248016	0.16693	0.518425
ENSG00000008394.7	MGST1	chr12	+	16500076	protein_coding	KNOWN	ENSG00000008394.7_16520259_16520399	0.000206774	0.155646	0.377457	0.898539	0.000144411	0.217405	0.268754	0.627538
ENSG00000008394.7	MGST1	chr12	+	16500076	protein_coding	KNOWN	ENSG00000008394.7_16522703_16523342	2.01449e-05	0.122211	0.237468	0.64882	1.99747e-05	0.242357	0.11629	0.64334
ENSG00000008394.7	MGST1	chr12	+	16500076	protein_coding	KNOWN	ENSG00000008394.7_16529056_16530126	0.000541626	0.4101	0.54139	0.639394	0.00034034	0.515387	0.283697	0.401774
ENSG00000008405.6	CRY1	chr12	-	107487607	protein_coding	KNOWN	ENSG00000008405.6_107385142_107386814	0.00512596	0.126307	0.15781	0.607777	0.00571443	0.281614	0.0170032	0.677551
ENSG00000008405.6	CRY1	chr12	-	107487607	protein_coding	KNOWN	ENSG00000008405.6_107391072_107391184	0.00269623	0.0596476	0.0102532	0.896774	0.00278142	0.123065	-0.051279	0.925109
ENSG00000008405.6	CRY1	chr12	-	107487607	protein_coding	KNOWN	ENSG00000008405.6_107391266_107391468	3.57508e-05	0	0.066314	0.868121	3.82579e-05	0	0.066314	0.928998
ENSG00000008405.6	CRY1	chr12	-	107487607	protein_coding	KNOWN	ENSG00000008405.6_107391693_107391844	2.24243e-05	0.0360201	0.138718	0.781693	2.34452e-05	0.0753202	0.101058	0.817283
ENSG00000008405.6	CRY1	chr12	-	107487607	protein_coding	KNOWN	ENSG00000008405.6_107393329_107393860	0.00368882	0.0461224	0.131808	0.725236	0.0040677	0.101719	0.0809485	0.799726
ENSG00000008405.6	CRY1	chr12	-	107487607	protein_coding	KNOWN	ENSG00000008405.6_107395058_107395146	4.32429e-05	0.0914955	0.00717513	0.970104	4.04586e-05	0.171209	-0.0784292	0.907642
ENSG00000008405.6	CRY1	chr12	-	107487607	protein_coding	KNOWN	ENSG00000008405.6_107395542_107395726	0.00153429	0.128178	0	0.862145	0.00154689	0.258461	-0.129231	0.869222
ENSG00000008405.6	CRY1	chr12	-	107487607	protein_coding	KNOWN	ENSG00000008405.6_107398884_107399026	0.000870218	0.0812714	0	0.873	0.000911089	0.170177	-0.0850884	0.914001
ENSG00000008405.6	CRY1	chr12	-	107487607	protein_coding	KNOWN	ENSG00000008405.6_107415862_107415970	0.00100451	4.21487e-13	0.0564342	1.02918	0.000924431	7.75775e-13	0.0564342	0.94714
ENSG00000008405.6	CRY1	chr12	-	107487607	protein_coding	KNOWN	ENSG00000008405.6_107486582_107487607	0.000321517	0.124633	0.0354481	0.677469	0.00038373	0.297499	-0.113301	0.808559
ENSG00000008513.10	ST3GAL1	chr8	-	134584183	protein_coding	KNOWN	ENSG00000008513.10_134467091_134472180	0.00216363	0.194121	0.212324	0.522153	0.00232458	0.417123	0.00376275	0.560995
ENSG00000008513.10	ST3GAL1	chr8	-	134584183	protein_coding	KNOWN	ENSG00000008513.10_134474118_134474237	2.11038e-05	0	0.104744	0.751884	2.46352e-05	0	0.104744	0.877704
ENSG00000008513.10	ST3GAL1	chr8	-	134584183	protein_coding	KNOWN	ENSG00000008513.10_134477021_134477200	0.00402638	1.08798e-13	0.043175	0.86894	0.00439493	2.37513e-13	0.043175	0.948478
ENSG00000008513.10	ST3GAL1	chr8	-	134584183	protein_coding	KNOWN	ENSG00000008513.10_134477885_134478333	0.000623897	0.0253494	0.0901335	0.825439	0.00066263	0.0538464	0.0632103	0.876685
ENSG00000008513.10	ST3GAL1	chr8	-	134584183	protein_coding	KNOWN	ENSG00000008513.10_134487962_134488847	0.00229184	0.0226198	0.0902015	0.738708	0.00268422	0.0529849	0.063709	0.865179
ENSG00000008513.10	ST3GAL1	chr8	-	134584183	protein_coding	KNOWN	ENSG00000008513.10_134511378_134511664	0.00131937	0.165024	0.0828396	1.11642	0.000966149	0.241687	-0.0380041	0.817528
ENSG00000008513.10	ST3GAL1	chr8	-	134584183	protein_coding	KNOWN	ENSG00000008513.10_134558001_134558169	0.00245892	0	0.0579817	0.864066	0.00265971	0	0.0579817	0.934624
ENSG00000008513.10	ST3GAL1	chr8	-	134584183	protein_coding	KNOWN	ENSG00000008513.10_134583936_134584183	0.002676	0	0.128625	0.783131	0.0029264	0	0.128625	0.856412
ENSG00000008517.12	IL32	chr16	+	3115298	protein_coding	KNOWN	ENSG00000008517.12_3115298_3115827	0.0108227	0.164022	0.182241	0.513721	0.0124284	0.376712	-0.00611497	0.589937
ENSG00000008517.12	IL32	chr16	+	3115298	protein_coding	KNOWN	ENSG00000008517.12_3117378_3118666	0.0012524	0.105457	0.148387	0.628754	0.00141698	0.238631	0.0290715	0.711381
ENSG00000008517.12	IL32	chr16	+	3115298	protein_coding	KNOWN	ENSG00000008517.12_3118991_3119820	0.00285973	0.229349	0.152873	0.511487	0.00318964	0.511614	-0.102934	0.570494
ENSG00000008710.10	PKD1	chr16	-	2185899	protein_coding	KNOWN	ENSG00000008710.10_2138711_2140195	0.000995538	2.00371e-13	0.107906	0.481064	0.00168745	6.79263e-13	0.107906	0.81541
ENSG00000008710.10	PKD1	chr16	-	2185899	protein_coding	KNOWN	ENSG00000008710.10_2140286_2140591	0.00114256	1.72204e-14	0.0916403	0.538282	0.00181053	5.45757e-14	0.0916403	0.852974
ENSG00000008710.10	PKD1	chr16	-	2185899	protein_coding	KNOWN	ENSG00000008710.10_2140675_2140840	0.00269153	0	0.0638689	0.605275	0.00400624	0	0.0638689	0.900927
ENSG00000008710.10	PKD1	chr16	-	2185899	protein_coding	KNOWN	ENSG00000008710.10_2140885_2141175	0.00125468	0	0.0246786	0.484534	0.00245791	0	0.0246786	0.949197
ENSG00000008710.10	PKD1	chr16	-	2185899	protein_coding	KNOWN	ENSG00000008710.10_2141424_2141598	0.000986067	0	0.00753266	0.629449	0.00154564	0	0.00753266	0.986647
ENSG00000008710.10	PKD1	chr16	-	2185899	protein_coding	KNOWN	ENSG00000008710.10_2141782_2142189	0.00163072	0.0283019	0.105534	0.503468	0.00255225	0.0885908	0.0612388	0.78798
ENSG00000008710.10	PKD1	chr16	-	2185899	protein_coding	KNOWN	ENSG00000008710.10_2142481_2142598	0.00204446	0	0.0516919	0.657344	0.00287514	0	0.0516919	0.92443
ENSG00000008710.10	PKD1	chr16	-	2185899	protein_coding	KNOWN	ENSG00000008710.10_2142887_2143094	0.00245001	0.0847105	0.0280494	0.683159	0.00306877	0.212209	-0.0780551	0.855693
ENSG00000008710.10	PKD1	chr16	-	2185899	protein_coding	KNOWN	ENSG00000008710.10_2143545_2143739	3.72769e-05	0.0078974	0.0603823	0.673025	5.0283e-05	0.0213057	0.0497295	0.907847
ENSG00000008710.10	PKD1	chr16	-	2185899	protein_coding	KNOWN	ENSG00000008710.10_2143812_2144014	3.45701e-05	2.39182e-14	0.0290575	0.666362	4.97086e-05	6.87844e-14	0.0290575	0.958168
ENSG00000008710.10	PKD1	chr16	-	2185899	protein_coding	KNOWN	ENSG00000008710.10_2144050_2144211	0.00050935	3.01176e-13	0.0581461	0.711898	0.000661019	7.81713e-13	0.0581461	0.923879
ENSG00000008710.10	PKD1	chr16	-	2185899	protein_coding	KNOWN	ENSG00000008710.10_2147149_2147242	0.000281718	5.4228e-14	0.0398304	0.609194	0.000433876	1.67034e-13	0.0398304	0.938223
ENSG00000008710.10	PKD1	chr16	-	2185899	protein_coding	KNOWN	ENSG00000008710.10_2147320_2147504	0.00105553	0	0.0528353	0.584746	0.00165278	0	0.0528353	0.915616
ENSG00000008710.10	PKD1	chr16	-	2185899	protein_coding	KNOWN	ENSG00000008710.10_2147729_2147985	0.00193378	0	0.0617824	0.805669	0.0022243	0	0.0617824	0.926711
ENSG00000008710.10	PKD1	chr16	-	2185899	protein_coding	KNOWN	ENSG00000008710.10_2148834_2149771	0.000141459	0.0227092	0.0600983	0.525647	0.000232435	0.074628	0.0227843	0.863704
ENSG00000008710.10	PKD1	chr16	-	2185899	protein_coding	KNOWN	ENSG00000008710.10_2149862_2150072	0.000145573	0	0.0798692	0.582573	0.000219703	0	0.0798692	0.879239
ENSG00000008710.10	PKD1	chr16	-	2185899	protein_coding	KNOWN	ENSG00000008710.10_2150167_2150766	0.00128265	0.0172072	0.0870703	0.564718	0.0019136	0.0513434	0.0613986	0.842513
ENSG00000008710.10	PKD1	chr16	-	2185899	protein_coding	KNOWN	ENSG00000008710.10_2151952_2152257	0.00282311	0.0213995	0.0849244	0.711592	0.00343972	0.0521469	0.058851	0.867014
ENSG00000008710.10	PKD1	chr16	-	2185899	protein_coding	KNOWN	ENSG00000008710.10_2152381_2152634	0.000877035	1.91467e-14	0.0184161	0.634394	0.00134167	5.85806e-14	0.0184161	0.970486
ENSG00000008710.10	PKD1	chr16	-	2185899	protein_coding	KNOWN	ENSG00000008710.10_2152815_2153896	0.00145537	2.86588e-14	0.0482585	0.571945	0.00234111	9.22009e-14	0.0482585	0.92003
ENSG00000008710.10	PKD1	chr16	-	2185899	protein_coding	KNOWN	ENSG00000008710.10_2154499_2154643	0.000607007	0.0224411	0.0747765	0.70646	0.000754717	0.055804	0.0468745	0.878371
ENSG00000008710.10	PKD1	chr16	-	2185899	protein_coding	KNOWN	ENSG00000008710.10_2155323_2156025	0.000152427	0.043229	0.0609352	0.542557	0.000235637	0.133655	-0.00589239	0.838737
ENSG00000008710.10	PKD1	chr16	-	2185899	protein_coding	KNOWN	ENSG00000008710.10_2156090_2156305	0.00383781	0.0559573	8.48058e-11	0.60004	0.00581632	0.16961	-0.084805	0.909379
ENSG00000008710.10	PKD1	chr16	-	2185899	protein_coding	KNOWN	ENSG00000008710.10_2156399_2156678	0.000653041	0	0	0.586667	0.0011119	0	0	0.998888
ENSG00000008710.10	PKD1	chr16	-	2185899	protein_coding	KNOWN	ENSG00000008710.10_2156806_2158033	0.000245816	0.00542885	0.0475817	0.537493	0.000416108	0.0183795	0.0383919	0.90985
ENSG00000008710.10	PKD1	chr16	-	2185899	protein_coding	KNOWN	ENSG00000008710.10_2158253_2161872	0.000229797	0.0411509	0.0159959	0.573482	0.000364261	0.13046	-0.0492342	0.90905
ENSG00000008710.10	PKD1	chr16	-	2185899	protein_coding	KNOWN	ENSG00000008710.10_2162341_2162474	0.0012619	0.0826741	0	0.566874	0.00193896	0.254065	-0.127033	0.871028
ENSG00000008710.10	PKD1	chr16	-	2185899	protein_coding	KNOWN	ENSG00000008710.10_2162789_2163008	4.941e-06	0.0995734	1.77155e-10	0.584216	7.22586e-06	0.291238	-0.145619	0.854374
ENSG00000008710.10	PKD1	chr16	-	2185899	protein_coding	KNOWN	ENSG00000008710.10_2163162_2163294	0.000362727	0.108262	1.03508e-14	0.652618	0.000476494	0.284435	-0.142217	0.857306
ENSG00000008710.10	PKD1	chr16	-	2185899	protein_coding	KNOWN	ENSG00000008710.10_2164171_2164926	3.24034e-05	0.080699	2.58893e-13	0.521144	5.38374e-05	0.268159	-0.134079	0.865867
ENSG00000008710.10	PKD1	chr16	-	2185899	protein_coding	KNOWN	ENSG00000008710.10_2165379_2165626	5.81002e-05	0.0869733	0.0364768	0.702162	7.03673e-05	0.210673	-0.0688598	0.850415
ENSG00000008710.10	PKD1	chr16	-	2185899	protein_coding	KNOWN	ENSG00000008710.10_2165993_2166164	0.00221769	0.0922618	0.0435408	1.03677	0.00188774	0.15707	-0.0349941	0.882515
ENSG00000008710.10	PKD1	chr16	-	2185899	protein_coding	KNOWN	ENSG00000008710.10_2166530_2166645	0.00285017	0.0540749	3.39968e-14	0.692336	0.00380398	0.144342	-0.072171	0.924025
ENSG00000008710.10	PKD1	chr16	-	2185899	protein_coding	KNOWN	ENSG00000008710.10_2166834_2167054	0.000294516	9.14953e-14	0.0450805	0.610279	0.000449194	2.79096e-13	0.0450805	0.930794
ENSG00000008710.10	PKD1	chr16	-	2185899	protein_coding	KNOWN	ENSG00000008710.10_2167490_2167673	0.000934324	0.00896715	0.0491434	0.561905	0.00150467	0.028882	0.0347024	0.904912
ENSG00000008710.10	PKD1	chr16	-	2185899	protein_coding	KNOWN	ENSG00000008710.10_2167792_2168463	3.35654e-05	0	3.60346e-14	0.499514	6.71915e-05	0	3.60346e-14	0.999933
ENSG00000008735.9	MAPK8IP2	chr22	+	51039114	protein_coding	KNOWN	ENSG00000008735.9_51042270_51043492	0.00378008	0.0480899	0.203627	0.612739	0.00435375	0.110776	0.148239	0.705729
ENSG00000008735.9	MAPK8IP2	chr22	+	51039114	protein_coding	KNOWN	ENSG00000008735.9_51043990_51044162	0.00150005	0.240986	0.140814	1.13155	0.000990232	0.318165	-0.0182686	0.746971
ENSG00000008735.9	MAPK8IP2	chr22	+	51039114	protein_coding	KNOWN	ENSG00000008735.9_51049135_51049979	0.00448906	0.202432	0.196032	0.605147	0.00445299	0.40161	-0.00477246	0.600285
ENSG00000008838.11	MED24	chr17	-	38210661	protein_coding	KNOWN	ENSG00000008838.11_38175350_38175898	0.000327271	0	0.159225	0.558524	0.000455761	0	0.159225	0.777807
ENSG00000008838.11	MED24	chr17	-	38210661	protein_coding	KNOWN	ENSG00000008838.11_38176038_38176263	3.37691e-05	0	0.061604	0.621316	4.94457e-05	0	0.061604	0.909748
ENSG00000008838.11	MED24	chr17	-	38210661	protein_coding	KNOWN	ENSG00000008838.11_38176526_38176735	8.04683e-05	0.0347396	0	0.786437	9.79818e-05	0.0846012	-0.0423006	0.957601
ENSG00000008838.11	MED24	chr17	-	38210661	protein_coding	KNOWN	ENSG00000008838.11_38178208_38178307	0.000468886	0.0625988	0.0648973	0.634147	0.000615245	0.164277	-0.0172413	0.832092
ENSG00000008838.11	MED24	chr17	-	38210661	protein_coding	KNOWN	ENSG00000008838.11_38178647_38178737	0.000816483	0	0.0922351	0.787304	0.000927447	0	0.0922351	0.894302
ENSG00000008838.11	MED24	chr17	-	38210661	protein_coding	KNOWN	ENSG00000008838.11_38178898_38179079	0.000786689	1.90471e-13	0.0560391	0.762936	0.000959656	4.64699e-13	0.0560391	0.93068
ENSG00000008838.11	MED24	chr17	-	38210661	protein_coding	KNOWN	ENSG00000008838.11_38179384_38179760	0.00152167	0.1395	0.0443452	0.616786	0.00189698	0.347813	-0.129562	0.768914
ENSG00000008838.11	MED24	chr17	-	38210661	protein_coding	KNOWN	ENSG00000008838.11_38182409_38182584	0.00205829	0.158594	0.072932	0.569336	0.00256351	0.395042	-0.124589	0.709082
ENSG00000008838.11	MED24	chr17	-	38210661	protein_coding	KNOWN	ENSG00000008838.11_38182900_38182999	0.000617823	0.0002758	0.0670153	0.800374	0.000711546	0.000635275	0.0666977	0.921789
ENSG00000008838.11	MED24	chr17	-	38210661	protein_coding	KNOWN	ENSG00000008838.11_38183109_38183287	0.00395187	0.0770293	0.0814626	0.685154	0.00466244	0.181759	-0.00941698	0.808348
ENSG00000008838.11	MED24	chr17	-	38210661	protein_coding	KNOWN	ENSG00000008838.11_38183636_38183718	0.00218042	0.0406966	0	0.90779	0.00229357	0.0856169	-0.0428085	0.954898
ENSG00000008838.11	MED24	chr17	-	38210661	protein_coding	KNOWN	ENSG00000008838.11_38185079_38185221	0.00114155	0.0487226	0.00167988	0.715358	0.00148852	0.127063	-0.0618518	0.932789
ENSG00000008838.11	MED24	chr17	-	38210661	protein_coding	KNOWN	ENSG00000008838.11_38186001_38186112	0.00235408	0	0.0285041	0.928967	0.00245261	0	0.0285041	0.96785
ENSG00000008838.11	MED24	chr17	-	38210661	protein_coding	KNOWN	ENSG00000008838.11_38187412_38187498	4.86209e-05	0	2.22563e-14	0.974575	4.98869e-05	0	2.22563e-14	0.99995
ENSG00000008838.11	MED24	chr17	-	38210661	protein_coding	KNOWN	ENSG00000008838.11_38187791_38187873	0.00213607	0.115348	0.00265247	0.7717	0.00239514	0.258676	-0.126685	0.865293
ENSG00000008838.11	MED24	chr17	-	38210661	protein_coding	KNOWN	ENSG00000008838.11_38188902_38189015	0.000143139	0.0173765	7.27008e-15	0.884508	0.000158686	0.0385275	-0.0192638	0.980578
ENSG00000008838.11	MED24	chr17	-	38210661	protein_coding	KNOWN	ENSG00000008838.11_38189309_38189459	7.87254e-05	0.0922557	0.0500157	0.765518	8.67146e-05	0.203236	-0.0516022	0.843204
ENSG00000008838.11	MED24	chr17	-	38210661	protein_coding	KNOWN	ENSG00000008838.11_38189598_38189709	0.00011733	0.0172068	0.0480762	0.841164	0.000129423	0.0379603	0.029096	0.927859
ENSG00000008838.11	MED24	chr17	-	38210661	protein_coding	KNOWN	ENSG00000008838.11_38191370_38191602	0.0027447	0.00209507	0.0705213	0.723381	0.00343628	0.00524593	0.0678983	0.90565
ENSG00000008838.11	MED24	chr17	-	38210661	protein_coding	KNOWN	ENSG00000008838.11_38191975_38192048	0.000450733	1.93104e-15	0	1.06774	0.000421958	3.61553e-15	-1.80776e-15	0.999578
ENSG00000008838.11	MED24	chr17	-	38210661	protein_coding	KNOWN	ENSG00000008838.11_38209551_38209633	4.24599e-06	0.00115742	0.0334166	0.886238	4.61112e-06	0.0025139	0.0321597	0.962448
ENSG00000008838.11	MED24	chr17	-	38210661	protein_coding	KNOWN	ENSG00000008838.11_38209722_38210345	0.0018091	0	0.0206647	0.88465	0.00199433	0	0.0206647	0.975225
ENSG00000008853.12	RHOBTB2	chr8	+	22844930	protein_coding	KNOWN	ENSG00000008853.12_22857092_22857618	0.000573498	1.22268e-15	0	1.0376	0.000552411	2.35544e-15	-1.17772e-15	0.999448
ENSG00000008853.12	RHOBTB2	chr8	+	22844930	protein_coding	KNOWN	ENSG00000008853.12_22861938_22862357	6.3867e-05	0.0413683	0.0191	0.863371	6.91274e-05	0.0895511	-0.0256756	0.934482
ENSG00000008853.12	RHOBTB2	chr8	+	22844930	protein_coding	KNOWN	ENSG00000008853.12_22862885_22862988	0.00864897	0	0	1.02749	0.00834731	0	0	0.991653
ENSG00000008853.12	RHOBTB2	chr8	+	22844930	protein_coding	KNOWN	ENSG00000008853.12_22863473_22863658	0.00185976	2.4642e-14	0.0549865	0.926561	0.00189114	5.01155e-14	0.0549865	0.942195
ENSG00000008853.12	RHOBTB2	chr8	+	22844930	protein_coding	KNOWN	ENSG00000008853.12_22864241_22865259	0.00612574	0	0.163878	0.64158	0.00754788	0	0.163878	0.790529
ENSG00000008853.12	RHOBTB2	chr8	+	22844930	protein_coding	KNOWN	ENSG00000008853.12_22865352_22865624	0.00064274	0	4.55658e-14	0.924277	0.000694914	0	4.55658e-14	0.999305
ENSG00000008853.12	RHOBTB2	chr8	+	22844930	protein_coding	KNOWN	ENSG00000008853.12_22868051_22868201	0.00535806	0	0.0516084	0.87786	0.00573161	0	0.0516084	0.939062
ENSG00000008853.12	RHOBTB2	chr8	+	22844930	protein_coding	KNOWN	ENSG00000008853.12_22872203_22872291	0.000955035	0	0.0532838	1.28641	0.000712367	0	0.0532838	0.959543
ENSG00000008853.12	RHOBTB2	chr8	+	22844930	protein_coding	KNOWN	ENSG00000008853.12_22873151_22873256	0.00252194	8.37178e-16	0	1.03389	0.00243334	1.61554e-15	-8.07768e-16	0.997567
ENSG00000008853.12	RHOBTB2	chr8	+	22844930	protein_coding	KNOWN	ENSG00000008853.12_22874765_22877712	0.0197481	0.242575	0.119334	0.456747	0.0235545	0.578658	-0.169995	0.544782
ENSG00000008869.6	HEATR5B	chr2	-	37311485	protein_coding	KNOWN	ENSG00000008869.6_37208040_37208937	0.000789711	0.0585659	0.0803015	0.70651	0.00093328	0.138426	0.0110883	0.834953
ENSG00000008869.6	HEATR5B	chr2	-	37311485	protein_coding	KNOWN	ENSG00000008869.6_37215789_37216002	0.00218706	1.37606e-14	0.0891097	0.771262	0.00253555	3.19065e-14	0.0891097	0.894156
ENSG00000008869.6	HEATR5B	chr2	-	37311485	protein_coding	KNOWN	ENSG00000008869.6_37217791_37217942	0.000596854	3.65914e-15	0	0.916562	0.000650764	7.9793e-15	-3.98965e-15	0.999349
ENSG00000008869.6	HEATR5B	chr2	-	37311485	protein_coding	KNOWN	ENSG00000008869.6_37227729_37227956	0.00312665	0.0271788	0.167601	0.645615	0.00370667	0.0644413	0.135381	0.76538
ENSG00000008869.6	HEATR5B	chr2	-	37311485	protein_coding	KNOWN	ENSG00000008869.6_37229449_37229715	0.00391041	0	0.0215361	0.773549	0.00489417	0	0.0215361	0.968152
ENSG00000008869.6	HEATR5B	chr2	-	37311485	protein_coding	KNOWN	ENSG00000008869.6_37230685_37230829	0.000186351	0.145031	0.0452441	0.668898	0.000216849	0.337533	-0.123523	0.778368
ENSG00000008869.6	HEATR5B	chr2	-	37311485	protein_coding	KNOWN	ENSG00000008869.6_37232775_37232902	0.000125606	0.130172	0.0480974	0.677369	0.000146776	0.304223	-0.104014	0.791537
ENSG00000008869.6	HEATR5B	chr2	-	37311485	protein_coding	KNOWN	ENSG00000008869.6_37234193_37234447	0.00130636	0	0.0681289	0.773489	0.0015498	0	0.0681289	0.917626
ENSG00000008869.6	HEATR5B	chr2	-	37311485	protein_coding	KNOWN	ENSG00000008869.6_37235311_37235991	0.00108996	0.0244014	0.0119902	0.771238	0.00134776	0.0603459	-0.0181828	0.953653
ENSG00000008869.6	HEATR5B	chr2	-	37311485	protein_coding	KNOWN	ENSG00000008869.6_37240984_37241163	0.000965652	5.27623e-14	0.0736109	0.822436	0.00107652	1.1764e-13	0.0736109	0.916861
ENSG00000008869.6	HEATR5B	chr2	-	37311485	protein_coding	KNOWN	ENSG00000008869.6_37246952_37247020	0.000456498	0.147907	0.0269884	1.36522	0.000296318	0.192016	-0.0690198	0.886177
ENSG00000008869.6	HEATR5B	chr2	-	37311485	protein_coding	KNOWN	ENSG00000008869.6_37247798_37247979	0.00125634	0.00845573	0.0585793	0.837008	0.00138777	0.0186805	0.049239	0.924565
ENSG00000008869.6	HEATR5B	chr2	-	37311485	protein_coding	KNOWN	ENSG00000008869.6_37255066_37255317	0.000431027	0	0.10356	0.725729	0.000519484	0	0.10356	0.874667
ENSG00000008869.6	HEATR5B	chr2	-	37311485	protein_coding	KNOWN	ENSG00000008869.6_37255824_37256063	0.000330381	0	0.0877883	0.725041	0.000406293	0	0.0877883	0.891634
ENSG00000008869.6	HEATR5B	chr2	-	37311485	protein_coding	KNOWN	ENSG00000008869.6_37259772_37259916	0.000388381	0	0.0791623	0.854965	0.000415596	0	0.0791623	0.914875
ENSG00000008869.6	HEATR5B	chr2	-	37311485	protein_coding	KNOWN	ENSG00000008869.6_37264998_37265167	0.000112706	0	0.128259	0.828998	0.000117725	0	0.128259	0.865912
ENSG00000008869.6	HEATR5B	chr2	-	37311485	protein_coding	KNOWN	ENSG00000008869.6_37267472_37267661	0.000752951	0	0.0772785	0.81871	0.000839653	0	0.0772785	0.912983
ENSG00000008869.6	HEATR5B	chr2	-	37311485	protein_coding	KNOWN	ENSG00000008869.6_37268167_37268435	0.000566374	0.0542463	0.11621	0.795309	0.000586108	0.112273	0.0600736	0.823019
ENSG00000008869.6	HEATR5B	chr2	-	37311485	protein_coding	KNOWN	ENSG00000008869.6_37276796_37276986	9.04084e-06	0.0141444	0.0457579	0.806467	1.04352e-05	0.0326519	0.029432	0.930848
ENSG00000008869.6	HEATR5B	chr2	-	37311485	protein_coding	KNOWN	ENSG00000008869.6_37280645_37280750	0.000524657	0	0.117602	0.991275	0.000472919	0	0.117602	0.893522
ENSG00000008869.6	HEATR5B	chr2	-	37311485	protein_coding	KNOWN	ENSG00000008869.6_37283583_37283758	0.00043025	0	0.126164	0.92153	0.000410495	0	0.126164	0.879218
ENSG00000008869.6	HEATR5B	chr2	-	37311485	protein_coding	KNOWN	ENSG00000008869.6_37284460_37284623	0.00320029	0	0.123652	1.04965	0.00272016	0	0.123652	0.892178
ENSG00000008869.6	HEATR5B	chr2	-	37311485	protein_coding	KNOWN	ENSG00000008869.6_37287724_37287876	0.005001	0	0.267158	0.992064	0.00395579	0	0.267158	0.784723
ENSG00000008869.6	HEATR5B	chr2	-	37311485	protein_coding	KNOWN	ENSG00000008869.6_37289082_37289193	0.000135071	0	0.1865	1.12555	0.000102936	0	0.1865	0.857767
ENSG00000008869.6	HEATR5B	chr2	-	37311485	protein_coding	KNOWN	ENSG00000008869.6_37291883_37292133	0.000174159	3.20027e-14	0.0978158	0.928598	0.000169649	6.23478e-14	0.0978158	0.904548
ENSG00000008869.6	HEATR5B	chr2	-	37311485	protein_coding	KNOWN	ENSG00000008869.6_37292898_37293053	0.00355778	9.85489e-13	0.0984963	1.22371	0.00268357	1.48668e-12	0.0984963	0.923022
ENSG00000008869.6	HEATR5B	chr2	-	37311485	protein_coding	KNOWN	ENSG00000008869.6_37295824_37296073	0.00196295	0.156818	0.0535307	0.785654	0.00196695	0.314276	-0.103607	0.787255
ENSG00000008869.6	HEATR5B	chr2	-	37311485	protein_coding	KNOWN	ENSG00000008869.6_37297373_37297530	0.00038751	0.0873026	0.0926442	0.906102	0.00035668	0.160714	0.0122874	0.834013
ENSG00000008869.6	HEATR5B	chr2	-	37311485	protein_coding	KNOWN	ENSG00000008869.6_37299253_37299424	0.00235616	0.0120094	0.168201	0.925236	0.00212687	0.0216815	0.15736	0.835199
ENSG00000008952.10	SEC62	chr3	+	169684423	protein_coding	KNOWN	ENSG00000008952.10_169684423_169684646	0.000288191	0.0976261	0.00157768	0.71746	0.000352764	0.239001	-0.117923	0.878216
ENSG00000008952.10	SEC62	chr3	+	169684423	protein_coding	KNOWN	ENSG00000008952.10_169693239_169693504	0.000163867	0.0850513	0	0.344199	0.000381605	0.396127	-0.198063	0.801555
ENSG00000008952.10	SEC62	chr3	+	169684423	protein_coding	KNOWN	ENSG00000008952.10_169694734_169694839	0.000149785	0.0559466	1.61528e-14	0.368103	0.000353101	0.263775	-0.131888	0.867759
ENSG00000008952.10	SEC62	chr3	+	169684423	protein_coding	KNOWN	ENSG00000008952.10_169700425_169700699	0.00162499	1.68972e-14	0	0.422431	0.00383201	7.96934e-14	-3.98467e-14	0.996168
ENSG00000008952.10	SEC62	chr3	+	169684423	protein_coding	KNOWN	ENSG00000008952.10_169700949_169701727	0.000166997	0.0311459	0.00369485	0.473487	0.000328415	0.122502	-0.0575564	0.931154
ENSG00000008952.10	SEC62	chr3	+	169684423	protein_coding	KNOWN	ENSG00000008952.10_169703593_169703673	0.000264075	0.0474513	0	0.668431	0.000368744	0.132518	-0.0662592	0.933372
ENSG00000008952.10	SEC62	chr3	+	169684423	protein_coding	KNOWN	ENSG00000008952.10_169706028_169706147	0.000826521	0.0669987	0.0267406	0.605688	0.00118032	0.191355	-0.0689371	0.864955
ENSG00000008952.10	SEC62	chr3	+	169684423	protein_coding	KNOWN	ENSG00000008952.10_169710382_169716161	0.000829441	0.12689	0.0267676	0.386494	0.00153321	0.46911	-0.207788	0.714432
ENSG00000008988.5	RPS20	chr8	-	56987069	protein_coding	KNOWN	ENSG00000008988.5_56979854_56981089	2.39661e-06	0.101307	0.221928	0.390949	3.35572e-06	0.283699	0.0800783	0.547405
ENSG00000008988.5	RPS20	chr8	-	56987069	protein_coding	KNOWN	ENSG00000008988.5_56982262_56982392	0.00166043	0.0151019	0.142773	0.767295	0.00179151	0.0325883	0.126479	0.82787
ENSG00000008988.5	RPS20	chr8	-	56987069	protein_coding	KNOWN	ENSG00000008988.5_56985506_56987069	0.00304681	0.0182689	0.163614	0.625127	0.00376122	0.0451053	0.141061	0.771708
ENSG00000009307.11	CSDE1	chr1	-	115301297	protein_coding	KNOWN	ENSG00000009307.11_115259534_115260837	0.0136996	0	0.157493	0.688194	0.0159411	0	0.157493	0.800797
ENSG00000009307.11	CSDE1	chr1	-	115301297	protein_coding	KNOWN	ENSG00000009307.11_115261234_115261559	0.0078832	0	0.120175	0.657785	0.0100315	0	0.120175	0.837043
ENSG00000009307.11	CSDE1	chr1	-	115301297	protein_coding	KNOWN	ENSG00000009307.11_115262200_115262363	0.00759972	4.33553e-14	0.177274	0.675738	0.0088306	1.00755e-13	0.177274	0.785183
ENSG00000009307.11	CSDE1	chr1	-	115301297	protein_coding	KNOWN	ENSG00000009307.11_115262837_115263338	0.00686433	4.192e-16	0.141533	0.654985	0.00854429	1.04359e-15	0.141533	0.815285
ENSG00000009307.11	CSDE1	chr1	-	115301297	protein_coding	KNOWN	ENSG00000009307.11_115266504_115266908	0.00521152	0.0381904	0.10986	0.570109	0.00720449	0.10559	0.0570653	0.788128
ENSG00000009307.11	CSDE1	chr1	-	115301297	protein_coding	KNOWN	ENSG00000009307.11_115267842_115267954	0.00735341	0.0658643	0.0959855	0.575172	0.00987863	0.176965	0.00750279	0.772691
ENSG00000009307.11	CSDE1	chr1	-	115301297	protein_coding	KNOWN	ENSG00000009307.11_115268832_115269007	0.00415002	0.00676175	0.103261	0.615134	0.00569036	0.018543	0.09399	0.84345
ENSG00000009307.11	CSDE1	chr1	-	115301297	protein_coding	KNOWN	ENSG00000009307.11_115269604_115269711	0.00412697	0.0682326	0.0992653	0.571147	0.00555618	0.183724	0.00740318	0.76894
ENSG00000009307.11	CSDE1	chr1	-	115301297	protein_coding	KNOWN	ENSG00000009307.11_115272879_115273043	0.00511194	0.0948759	0.0673977	0.568688	0.00694487	0.257789	-0.0614969	0.772597
ENSG00000009307.11	CSDE1	chr1	-	115301297	protein_coding	KNOWN	ENSG00000009307.11_115273129_115273269	0.00278003	0.0148885	0.0622818	0.657177	0.00377144	0.040396	0.0420838	0.891538
ENSG00000009307.11	CSDE1	chr1	-	115301297	protein_coding	KNOWN	ENSG00000009307.11_115275225_115275437	0.00237759	0.0903646	0.0219731	0.587606	0.00338533	0.257331	-0.106693	0.836663
ENSG00000009307.11	CSDE1	chr1	-	115301297	protein_coding	KNOWN	ENSG00000009307.11_115276353_115276478	0.00221778	0.155006	0	0.542661	0.00316879	0.442947	-0.221473	0.775358
ENSG00000009307.11	CSDE1	chr1	-	115301297	protein_coding	KNOWN	ENSG00000009307.11_115276610_115276738	0.00192262	0.130083	0.0405149	0.549314	0.00266352	0.360424	-0.139697	0.760997
ENSG00000009307.11	CSDE1	chr1	-	115301297	protein_coding	KNOWN	ENSG00000009307.11_115277063_115277144	0.00346214	0	0.0572877	0.656628	0.0048261	0	0.0572877	0.915317
ENSG00000009307.11	CSDE1	chr1	-	115301297	protein_coding	KNOWN	ENSG00000009307.11_115279379_115279476	0.00395002	0.0458462	0.0599554	0.608876	0.00549661	0.127594	-0.00384158	0.847276
ENSG00000009307.11	CSDE1	chr1	-	115301297	protein_coding	KNOWN	ENSG00000009307.11_115280092_115280184	0.00137049	2.37153e-14	0	0.958252	0.00142816	4.94264e-14	-2.47132e-14	0.998572
ENSG00000009307.11	CSDE1	chr1	-	115301297	protein_coding	KNOWN	ENSG00000009307.11_115280584_115280693	0.00299473	0.0849496	0.0587171	0.5828	0.00410539	0.23291	-0.0577381	0.798946
ENSG00000009307.11	CSDE1	chr1	-	115301297	protein_coding	KNOWN	ENSG00000009307.11_115282313_115282543	0.000921553	0.131792	0.0347008	0.562027	0.00126337	0.361351	-0.145975	0.770489
ENSG00000009307.11	CSDE1	chr1	-	115301297	protein_coding	KNOWN	ENSG00000009307.11_115284148_115284294	0.000819764	0	0.0888323	0.851177	0.000871321	0	0.0888323	0.90471
ENSG00000009307.11	CSDE1	chr1	-	115301297	protein_coding	KNOWN	ENSG00000009307.11_115292442_115292828	0.00106214	0.0761285	0.0478448	0.637418	0.00139306	0.199693	-0.0520019	0.836009
ENSG00000009307.11	CSDE1	chr1	-	115301297	protein_coding	KNOWN	ENSG00000009307.11_115300546_115300648	0.00172535	0.020279	2.09085e-14	0.522713	0.00316742	0.074457	-0.0372285	0.959604
ENSG00000009335.13	UBE3C	chr7	+	156931607	protein_coding	KNOWN	ENSG00000009335.13_156931607_156932032	0.002642	0.0057227	1.16987e-14	0.96014	0.00272792	0.0118176	-0.0059088	0.991363
ENSG00000009335.13	UBE3C	chr7	+	156931607	protein_coding	KNOWN	ENSG00000009335.13_156961742_156961816	0.000384481	0.0467439	0	1.01256	0.000362826	0.0882223	-0.0441111	0.955526
ENSG00000009335.13	UBE3C	chr7	+	156931607	protein_coding	KNOWN	ENSG00000009335.13_156962998_156963144	5.6907e-14	0.0094783	0.0722757	0.767343	6.70206e-14	0.0223256	0.0611129	0.903717
ENSG00000009335.13	UBE3C	chr7	+	156931607	protein_coding	KNOWN	ENSG00000009335.13_156967613_156967728	0.00241551	0	0.0237526	0.869897	0.00269569	0	0.0237526	0.970797
ENSG00000009335.13	UBE3C	chr7	+	156931607	protein_coding	KNOWN	ENSG00000009335.13_156971384_156971541	0.000740998	0.0654461	0	0.795735	0.000859703	0.151861	-0.0759304	0.92321
ENSG00000009335.13	UBE3C	chr7	+	156931607	protein_coding	KNOWN	ENSG00000009335.13_156974212_156974365	0.000134721	0.0354098	0	0.771279	0.000166978	0.0877759	-0.0438879	0.955945
ENSG00000009335.13	UBE3C	chr7	+	156931607	protein_coding	KNOWN	ENSG00000009335.13_156974802_156975022	1.69446e-05	0.0238809	0.0434444	0.693194	2.22798e-05	0.0628002	0.0120443	0.911454
ENSG00000009335.13	UBE3C	chr7	+	156931607	protein_coding	KNOWN	ENSG00000009335.13_156976572_156976723	0.000268339	0.0225625	0.0371754	0.703079	0.00035165	0.0591348	0.00760802	0.921364
ENSG00000009335.13	UBE3C	chr7	+	156931607	protein_coding	KNOWN	ENSG00000009335.13_156979528_156979715	0.00016819	0.0628651	0.0157732	0.773797	0.000197266	0.147466	-0.0579599	0.90757
ENSG00000009335.13	UBE3C	chr7	+	156931607	protein_coding	KNOWN	ENSG00000009335.13_156994415_156994501	0.00299303	2.67388e-12	0.0629609	0.836239	0.00331751	5.92751e-12	0.0629609	0.926896
ENSG00000009335.13	UBE3C	chr7	+	156931607	protein_coding	KNOWN	ENSG00000009335.13_157000092_157000249	7.08117e-05	0.0766611	0.0412952	0.65491	9.16138e-05	0.198363	-0.0578863	0.847301
ENSG00000009335.13	UBE3C	chr7	+	156931607	protein_coding	KNOWN	ENSG00000009335.13_157000397_157000629	0.00101338	0.0741681	0	0.728742	0.00126054	0.184515	-0.0922576	0.906482
ENSG00000009335.13	UBE3C	chr7	+	156931607	protein_coding	KNOWN	ENSG00000009335.13_157009561_157009939	0.000699563	0.0442357	0	0.851303	0.000780554	0.0987141	-0.0493571	0.949862
ENSG00000009335.13	UBE3C	chr7	+	156931607	protein_coding	KNOWN	ENSG00000009335.13_157013362_157016045	4.4809e-05	0	1.49304e-15	0.846496	5.29319e-05	0	1.49304e-15	0.999947
ENSG00000009335.13	UBE3C	chr7	+	156931607	protein_coding	KNOWN	ENSG00000009335.13_157018101_157018233	0.00029527	9.97104e-16	0.0355644	0.810042	0.000349059	2.35749e-15	0.0355644	0.957608
ENSG00000009335.13	UBE3C	chr7	+	156931607	protein_coding	KNOWN	ENSG00000009335.13_157023774_157024509	2.79577e-05	0	0.0372555	0.735423	3.61815e-05	0	0.0372555	0.951749
ENSG00000009335.13	UBE3C	chr7	+	156931607	protein_coding	KNOWN	ENSG00000009335.13_157041062_157041318	0.00010242	0.0422392	0.0262218	0.8193	0.000115356	0.0951481	-0.0213523	0.922777
ENSG00000009335.13	UBE3C	chr7	+	156931607	protein_coding	KNOWN	ENSG00000009335.13_157046648_157046836	0.000624998	0.00130473	0.0103003	0.875842	0.00070377	0.00293834	0.00883112	0.986229
ENSG00000009335.13	UBE3C	chr7	+	156931607	protein_coding	KNOWN	ENSG00000009335.13_157046938_157047004	0.00221366	0.152589	0.0562523	0.721226	0.00237446	0.327345	-0.10742	0.773614
ENSG00000009335.13	UBE3C	chr7	+	156931607	protein_coding	KNOWN	ENSG00000009335.13_157049381_157049738	2.66996e-05	0.133344	0.0304315	0.704916	3.07345e-05	0.306989	-0.123063	0.811444
ENSG00000009335.13	UBE3C	chr7	+	156931607	protein_coding	KNOWN	ENSG00000009335.13_157060279_157062066	8.31211e-05	0.0899992	0.150984	0.717471	8.67167e-05	0.187784	0.0570919	0.748506
ENSG00000009413.10	REV3L	chr6	-	111804918	protein_coding	KNOWN	ENSG00000009413.10_111620234_111621359	5.90068e-05	0.160237	0.0717805	0.596036	7.12546e-05	0.386993	-0.121716	0.719753
ENSG00000009413.10	REV3L	chr6	-	111804918	protein_coding	KNOWN	ENSG00000009413.10_111628564_111628773	0.000554697	0.101839	0.0714974	0.685133	0.000645729	0.237105	-0.047055	0.797571
ENSG00000009413.10	REV3L	chr6	-	111804918	protein_coding	KNOWN	ENSG00000009413.10_111631056_111631302	0.00105311	0.137541	0.136899	0.607856	0.00119218	0.311409	-0.0188055	0.688127
ENSG00000009413.10	REV3L	chr6	-	111804918	protein_coding	KNOWN	ENSG00000009413.10_111632272_111632462	0.00055822	0.114914	0.0848047	0.619036	0.000681327	0.280512	-0.0554513	0.755555
ENSG00000009413.10	REV3L	chr6	-	111804918	protein_coding	KNOWN	ENSG00000009413.10_111634555_111634692	8.68065e-05	0.0304221	0	0.778032	0.000107362	0.0752518	-0.0376259	0.962267
ENSG00000009413.10	REV3L	chr6	-	111804918	protein_coding	KNOWN	ENSG00000009413.10_111636470_111636840	7.81092e-06	0.181931	0.000743534	0.691309	8.93706e-06	0.416322	-0.207418	0.790979
ENSG00000009413.10	REV3L	chr6	-	111804918	protein_coding	KNOWN	ENSG00000009413.10_111643772_111643881	0.000968695	0.130749	0.0233364	0.681489	0.00115797	0.312593	-0.13296	0.814649
ENSG00000009413.10	REV3L	chr6	-	111804918	protein_coding	KNOWN	ENSG00000009413.10_111650735_111650941	0.000659202	0.0299126	0.0944917	0.704333	0.000794798	0.0721311	0.0584261	0.849211
ENSG00000009413.10	REV3L	chr6	-	111804918	protein_coding	KNOWN	ENSG00000009413.10_111652879_111652987	4.68467e-05	4.9591e-15	0.0382297	0.86105	5.20909e-05	1.10285e-14	0.0382297	0.957439
ENSG00000009413.10	REV3L	chr6	-	111804918	protein_coding	KNOWN	ENSG00000009413.10_111654326_111654570	0.000402903	0.0522019	0	0.775449	0.000486566	0.126083	-0.0630417	0.936472
ENSG00000009413.10	REV3L	chr6	-	111804918	protein_coding	KNOWN	ENSG00000009413.10_111656672_111656813	6.93749e-05	0.116259	0.0691576	0.667957	8.12882e-05	0.272448	-0.0670663	0.782661
ENSG00000009413.10	REV3L	chr6	-	111804918	protein_coding	KNOWN	ENSG00000009413.10_111665128_111665246	0.000668424	0.0918521	0.087487	0.707742	0.000752942	0.206932	-0.0159791	0.797232
ENSG00000009413.10	REV3L	chr6	-	111804918	protein_coding	KNOWN	ENSG00000009413.10_111670156_111670539	0.00236465	0.104267	0	0.776359	0.002678	0.236167	-0.118084	0.879238
ENSG00000009413.10	REV3L	chr6	-	111804918	protein_coding	KNOWN	ENSG00000009413.10_111672879_111672994	0.00193496	0.111849	0.019269	0.75185	0.00218663	0.252794	-0.107128	0.849641
ENSG00000009413.10	REV3L	chr6	-	111804918	protein_coding	KNOWN	ENSG00000009413.10_111677871_111678328	1.30225e-05	0.019609	0.0350752	0.823218	1.48334e-05	0.0446717	0.0127393	0.937696
ENSG00000009413.10	REV3L	chr6	-	111804918	protein_coding	KNOWN	ENSG00000009413.10_111680025_111680217	0.000581632	0.0443765	0.092356	0.729809	0.000670761	0.102353	0.0411793	0.841644
ENSG00000009413.10	REV3L	chr6	-	111804918	protein_coding	KNOWN	ENSG00000009413.10_111685056_111685181	0.000571602	5.63648e-18	0.125835	0.819937	0.000604011	1.19121e-17	0.125835	0.866426
ENSG00000009413.10	REV3L	chr6	-	111804918	protein_coding	KNOWN	ENSG00000009413.10_111686468_111686547	3.93316e-07	4.92246e-13	0.0574602	1.20009	3.12763e-07	7.82864e-13	0.0574602	0.954308
ENSG00000009413.10	REV3L	chr6	-	111804918	protein_coding	KNOWN	ENSG00000009413.10_111688318_111689231	1.06204e-05	0.0231281	0.0517798	0.696063	1.37752e-05	0.0599966	0.0217815	0.902827
ENSG00000009413.10	REV3L	chr6	-	111804918	protein_coding	KNOWN	ENSG00000009413.10_111693799_111697960	0.00017024	1.19545e-12	0.0939039	0.58799	0.000249595	3.50538e-12	0.0939039	0.862074
ENSG00000009413.10	REV3L	chr6	-	111804918	protein_coding	KNOWN	ENSG00000009413.10_111803953_111804432	0.000799934	0	0.0612503	1.23007	0.000619089	0	0.0612503	0.951978
ENSG00000009694.9	ODZ1	chrX	-	124097666	protein_coding	KNOWN	ENSG00000009694.9_123509753_123515144	0.00307604	0.321731	0.165298	0.363432	0.00360387	0.753877	-0.211641	0.425796
ENSG00000009694.9	ODZ1	chrX	-	124097666	protein_coding	KNOWN	ENSG00000009694.9_123517484_123518704	0.00109905	0.062407	0.219824	0.945496	0.000894388	0.101572	0.169038	0.76943
ENSG00000009724.12	MASP2	chr1	-	11107290	protein_coding	KNOWN	ENSG00000009724.12_11086580_11087705	0.00103656	0.0251109	0.0927382	0.527978	0.00160244	0.0776389	0.0539187	0.816212
ENSG00000009780.10	FAM76A	chr1	+	28052490	protein_coding	KNOWN	ENSG00000009780.10_28060542_28060694	0.00256277	0	0	0.897367	0.00284774	0	0	0.997152
ENSG00000009780.10	FAM76A	chr1	+	28052490	protein_coding	KNOWN	ENSG00000009780.10_28071165_28071322	0.00255013	0	0.12031	0.775335	0.00283917	0	0.12031	0.863215
ENSG00000009780.10	FAM76A	chr1	+	28052490	protein_coding	KNOWN	ENSG00000009780.10_28075579_28075665	0.0107531	3.55745e-14	0.0923675	1.10718	0.00888461	5.87862e-14	0.0923675	0.914798
ENSG00000009780.10	FAM76A	chr1	+	28052490	protein_coding	KNOWN	ENSG00000009780.10_28081706_28081841	0.00180686	0.101185	0.0353574	0.774056	0.00198033	0.221798	-0.0755416	0.848369
ENSG00000009780.10	FAM76A	chr1	+	28052490	protein_coding	KNOWN	ENSG00000009780.10_28086037_28086275	0.00607984	0.0334913	0.0462514	0.798422	0.00687575	0.0757512	0.00837577	0.902943
ENSG00000009780.10	FAM76A	chr1	+	28052490	protein_coding	KNOWN	ENSG00000009780.10_28086469_28086696	0.00100436	0.112277	0.101166	0.975277	0.000844193	0.188744	0.00679448	0.81975
ENSG00000009780.10	FAM76A	chr1	+	28052490	protein_coding	KNOWN	ENSG00000009780.10_28087006_28088475	0.0117497	0.170315	0.217804	0.456164	0.0137258	0.397916	0.0188462	0.532882
ENSG00000009790.9	TRAF3IP3	chr1	+	209929377	protein_coding	KNOWN	ENSG00000009790.9_209948635_209951518	0.00598779	0.144402	0.185668	0.645463	0.00610053	0.294241	0.0385472	0.657616
ENSG00000009790.9	TRAF3IP3	chr1	+	209929377	protein_coding	KNOWN	ENSG00000009790.9_209951712_209953951	0.00470389	0.062776	0.196244	0.713109	0.00481545	0.12853	0.131979	0.730021
ENSG00000009790.9	TRAF3IP3	chr1	+	209929377	protein_coding	KNOWN	ENSG00000009790.9_209954184_209954803	0.0072816	0	0.0346626	1.01903	0.00686312	0	0.0346626	0.960466
ENSG00000009790.9	TRAF3IP3	chr1	+	209929377	protein_coding	KNOWN	ENSG00000009790.9_209955401_209955668	0.0115633	0	0.0568981	1.18719	0.00920897	0	0.0568981	0.945477
ENSG00000009830.6	POMT2	chr14	-	77787227	protein_coding	KNOWN	ENSG00000009830.6_77741299_77743824	0.00427135	0	0.169619	0.59137	0.00558157	0	0.169619	0.77277
ENSG00000009830.6	POMT2	chr14	-	77787227	protein_coding	KNOWN	ENSG00000009830.6_77744629_77744851	0.00212572	0	0.0304502	0.797527	0.00256079	0	0.0304502	0.960757
ENSG00000009830.6	POMT2	chr14	-	77787227	protein_coding	KNOWN	ENSG00000009830.6_77745072_77746271	0.00034231	0.110646	0.140604	0.668691	0.000371962	0.240461	0.0203737	0.726614
ENSG00000009830.6	POMT2	chr14	-	77787227	protein_coding	KNOWN	ENSG00000009830.6_77746364_77746423	0.00487091	1.60208e-13	0	1.13364	0.00427832	2.81434e-13	-1.40717e-13	0.995722
ENSG00000009830.6	POMT2	chr14	-	77787227	protein_coding	KNOWN	ENSG00000009830.6_77746649_77746806	0.00228655	0	0.11088	1.05157	0.00196314	0	0.11088	0.90284
ENSG00000009830.6	POMT2	chr14	-	77787227	protein_coding	KNOWN	ENSG00000009830.6_77750140_77750706	0.000602724	0	0.170753	0.856744	0.000586251	0	0.170753	0.833328
ENSG00000009830.6	POMT2	chr14	-	77787227	protein_coding	KNOWN	ENSG00000009830.6_77751293_77751384	0.00440332	4.78306e-14	0.0840212	1.2081	0.00339624	7.37825e-14	0.0840212	0.931799
ENSG00000009830.6	POMT2	chr14	-	77787227	protein_coding	KNOWN	ENSG00000009830.6_77751624_77751975	0.00124857	1.0234e-13	0.0528098	0.872579	0.00134742	2.20884e-13	0.0528098	0.941662
ENSG00000009830.6	POMT2	chr14	-	77787227	protein_coding	KNOWN	ENSG00000009830.6_77753087_77753552	0.000527396	0.273032	0.0215092	1.0804	0.00038343	0.397002	-0.176992	0.785478
ENSG00000009830.6	POMT2	chr14	-	77787227	protein_coding	KNOWN	ENSG00000009830.6_77762507_77762616	0.00717738	0.250537	2.94027e-15	0.951826	0.00593397	0.414268	-0.207134	0.786932
ENSG00000009830.6	POMT2	chr14	-	77787227	protein_coding	KNOWN	ENSG00000009830.6_77765798_77767592	0.00361184	3.49192e-13	0.0875308	0.917995	0.00357914	6.92061e-13	0.0875308	0.909683
ENSG00000009830.6	POMT2	chr14	-	77787227	protein_coding	KNOWN	ENSG00000009830.6_77769177_77769286	0.0142023	0.183289	6.34053e-13	1.26169	0.00973304	0.251222	-0.125611	0.864656
ENSG00000009830.6	POMT2	chr14	-	77787227	protein_coding	KNOWN	ENSG00000009830.6_77771035_77771143	0.0247378	0.0223976	0	1.23975	0.019223	0.0348089	-0.0174045	0.963373
ENSG00000009830.6	POMT2	chr14	-	77787227	protein_coding	KNOWN	ENSG00000009830.6_77772589_77772846	0.0114092	0.0728415	0.0598007	1.192	0.00853947	0.10904	0.0052807	0.892181
ENSG00000009830.6	POMT2	chr14	-	77787227	protein_coding	KNOWN	ENSG00000009830.6_77786777_77787227	0.00265547	0	0.0980642	0.769456	0.00305164	0	0.0980642	0.884254
ENSG00000009844.9	VTA1	chr6	+	142468367	protein_coding	KNOWN	ENSG00000009844.9_142468367_142468536	0.00246125	7.05077e-18	0	0.873714	0.00280909	1.60944e-17	-8.04722e-18	0.997191
ENSG00000009844.9	VTA1	chr6	+	142468367	protein_coding	KNOWN	ENSG00000009844.9_142487365_142487459	0.00173464	0	0.0493383	0.867866	0.00188765	0	0.0493383	0.944422
ENSG00000009844.9	VTA1	chr6	+	142468367	protein_coding	KNOWN	ENSG00000009844.9_142490687_142490814	0.0140781	0.141472	0	0.750138	0.0155441	0.312409	-0.156204	0.828252
ENSG00000009844.9	VTA1	chr6	+	142468367	protein_coding	KNOWN	ENSG00000009844.9_142491483_142491558	0.00763286	0	0	1.13087	0.00670429	0	0	0.993296
ENSG00000009844.9	VTA1	chr6	+	142468367	protein_coding	KNOWN	ENSG00000009844.9_142510563_142510671	0.00587542	0.0744512	0.00055777	0.795711	0.00670254	0.169864	-0.0843744	0.907729
ENSG00000009844.9	VTA1	chr6	+	142468367	protein_coding	KNOWN	ENSG00000009844.9_142519576_142519918	0.00222703	0	0	0.915173	0.00242755	0	0	0.997572
ENSG00000009844.9	VTA1	chr6	+	142468367	protein_coding	KNOWN	ENSG00000009844.9_142525122_142525202	0.00473523	0.0298104	0.034851	0.790644	0.00550582	0.0693231	0.000189442	0.91931
ENSG00000009844.9	VTA1	chr6	+	142468367	protein_coding	KNOWN	ENSG00000009844.9_142539635_142542085	0.0143625	0.108368	0.0309342	0.538322	0.0207554	0.313208	-0.12567	0.777937
ENSG00000009950.11	MLXIPL	chr7	-	73038873	protein_coding	KNOWN	ENSG00000009950.11_73007524_73008733	0.00019486	0.0803232	0.244196	0.458888	0.000248672	0.20501	0.141691	0.585613
ENSG00000009950.11	MLXIPL	chr7	-	73038873	protein_coding	KNOWN	ENSG00000009950.11_73009967_73010090	9.00962e-05	0.15103	0.284362	0.432498	0.0001038	0.348003	0.110361	0.498282
ENSG00000009950.11	MLXIPL	chr7	-	73038873	protein_coding	KNOWN	ENSG00000009950.11_73010172_73010299	0.00075037	0.169753	0.291223	0.380115	0.000891344	0.403289	0.0895784	0.451528
ENSG00000009950.11	MLXIPL	chr7	-	73038873	protein_coding	KNOWN	ENSG00000009950.11_73010483_73010602	0.00128388	0.209971	0.277534	0.332794	0.00156269	0.511137	0.0219657	0.405064
ENSG00000009950.11	MLXIPL	chr7	-	73038873	protein_coding	KNOWN	ENSG00000009950.11_73010694_73011262	4.85696e-05	0.111756	0.28228	0.395529	6.15107e-05	0.283064	0.140748	0.500915
ENSG00000009950.11	MLXIPL	chr7	-	73038873	protein_coding	KNOWN	ENSG00000009950.11_73011512_73012043	0.000531581	0.166597	0.260414	0.433086	0.000617667	0.387151	0.0668384	0.503221
ENSG00000009950.11	MLXIPL	chr7	-	73038873	protein_coding	KNOWN	ENSG00000009950.11_73013856_73014025	0.000361953	0.152164	0.25769	0.454645	0.000418509	0.351881	0.08175	0.525685
ENSG00000009950.11	MLXIPL	chr7	-	73038873	protein_coding	KNOWN	ENSG00000009950.11_73020018_73020098	0.000197109	0.169181	0.157895	0.486698	0.000242157	0.415694	-0.0499522	0.59793
ENSG00000009950.11	MLXIPL	chr7	-	73038873	protein_coding	KNOWN	ENSG00000009950.11_73020240_73021154	9.05934e-05	0.175682	0.206823	0.430789	0.000111378	0.431977	-0.00916618	0.529626
ENSG00000009950.11	MLXIPL	chr7	-	73038873	protein_coding	KNOWN	ENSG00000009950.11_73021304_73021450	0.000210888	0.23856	0.177486	0.50252	0.000229531	0.519299	-0.082163	0.546944
ENSG00000009950.11	MLXIPL	chr7	-	73038873	protein_coding	KNOWN	ENSG00000009950.11_73021466_73021750	0.00025957	0.191879	0.210751	0.477065	0.000294981	0.436111	-0.00730404	0.542147
ENSG00000009950.11	MLXIPL	chr7	-	73038873	protein_coding	KNOWN	ENSG00000009950.11_73021920_73022002	3.77397e-05	0.220637	0.179671	0.520292	4.0993e-05	0.479314	-0.0599858	0.565143
ENSG00000009950.11	MLXIPL	chr7	-	73038873	protein_coding	KNOWN	ENSG00000009950.11_73030401_73030507	6.50578e-05	0.124909	0.217386	0.558923	7.21836e-05	0.27718	0.0787962	0.620142
ENSG00000009950.11	MLXIPL	chr7	-	73038873	protein_coding	KNOWN	ENSG00000009950.11_73038530_73038873	6.31289e-05	0.0458894	0.141141	0.418816	0.000104189	0.151473	0.065405	0.691218
ENSG00000009954.6	BAZ1B	chr7	-	72936608	protein_coding	KNOWN	ENSG00000009954.6_72854728_72856883	0.00588738	0	0.215344	0.678081	0.00654653	0	0.215344	0.753999
ENSG00000009954.6	BAZ1B	chr7	-	72936608	protein_coding	KNOWN	ENSG00000009954.6_72857055_72857158	0.00129108	0.0607664	0.00247017	0.83999	0.00142737	0.134362	-0.0647109	0.928661
ENSG00000009954.6	BAZ1B	chr7	-	72936608	protein_coding	KNOWN	ENSG00000009954.6_72858314_72858459	0.00243894	0	0.0533558	0.827561	0.00276099	0	0.0533558	0.936838
ENSG00000009954.6	BAZ1B	chr7	-	72936608	protein_coding	KNOWN	ENSG00000009954.6_72861594_72861709	0.00115856	0	0.100871	0.8654	0.00119757	0	0.100871	0.894536
ENSG00000009954.6	BAZ1B	chr7	-	72936608	protein_coding	KNOWN	ENSG00000009954.6_72863872_72864019	0.00126121	0	0.0912276	0.82971	0.00136761	0	0.0912276	0.899708
ENSG00000009954.6	BAZ1B	chr7	-	72936608	protein_coding	KNOWN	ENSG00000009954.6_72865177_72865324	0.000138062	0	0	0.84361	0.00016363	0	0	0.999836
ENSG00000009954.6	BAZ1B	chr7	-	72936608	protein_coding	KNOWN	ENSG00000009954.6_72873866_72874048	8.91744e-05	0.0968417	0.0702241	0.646515	0.000109595	0.238037	-0.0487944	0.794567
ENSG00000009954.6	BAZ1B	chr7	-	72936608	protein_coding	KNOWN	ENSG00000009954.6_72876794_72877429	0.000237349	1.5366e-14	0.0988047	0.706618	0.000294602	3.81452e-14	0.0988047	0.877067
ENSG00000009954.6	BAZ1B	chr7	-	72936608	protein_coding	KNOWN	ENSG00000009954.6_72879769_72879867	0.00265112	0	1.8812e-14	0.892102	0.00296296	0	1.8812e-14	0.997037
ENSG00000009954.6	BAZ1B	chr7	-	72936608	protein_coding	KNOWN	ENSG00000009954.6_72880626_72880731	0.00105489	0.041497	0	0.827686	0.00121218	0.0953693	-0.0476846	0.951103
ENSG00000009954.6	BAZ1B	chr7	-	72936608	protein_coding	KNOWN	ENSG00000009954.6_72883847_72883980	0.000402178	0	0.124918	0.73227	0.000468962	0	0.124918	0.853869
ENSG00000009954.6	BAZ1B	chr7	-	72936608	protein_coding	KNOWN	ENSG00000009954.6_72884675_72884813	0.000382004	1.42327e-13	0.083223	0.738642	0.000464585	3.46191e-13	0.083223	0.898321
ENSG00000009954.6	BAZ1B	chr7	-	72936608	protein_coding	KNOWN	ENSG00000009954.6_72891198_72892899	8.13785e-06	0	0.0748413	0.621956	1.16788e-05	0	0.0748413	0.892582
ENSG00000009954.6	BAZ1B	chr7	-	72936608	protein_coding	KNOWN	ENSG00000009954.6_72903524_72903721	1.91868e-05	1.51236e-15	9.26617e-05	0.779235	2.46191e-05	3.8811e-15	9.26617e-05	0.999856
ENSG00000009954.6	BAZ1B	chr7	-	72936608	protein_coding	KNOWN	ENSG00000009954.6_72907130_72907251	0.000609216	0.00847287	0.0685425	0.794909	0.000698215	0.0194213	0.0588319	0.911035
ENSG00000009954.6	BAZ1B	chr7	-	72936608	protein_coding	KNOWN	ENSG00000009954.6_72912827_72913028	0.00121075	3.60801e-15	0.0354426	0.681367	0.00168624	1.00499e-14	0.0354426	0.948952
ENSG00000009954.6	BAZ1B	chr7	-	72936608	protein_coding	KNOWN	ENSG00000009954.6_72922657_72922801	0.000168905	0	0.013044	0.816291	0.000203622	0	0.013044	0.984071
ENSG00000009954.6	BAZ1B	chr7	-	72936608	protein_coding	KNOWN	ENSG00000009954.6_72925066_72925182	4.52026e-08	0.0943111	0.0235547	0.767965	5.10285e-08	0.212933	-0.0829116	0.866943
ENSG00000009954.6	BAZ1B	chr7	-	72936608	protein_coding	KNOWN	ENSG00000009954.6_72936157_72936608	0.000114341	0	0.0657315	0.848389	0.000125068	0	0.0657315	0.927977
ENSG00000010017.8	RANBP9	chr6	-	13711953	protein_coding	KNOWN	ENSG00000010017.8_13621730_13622724	0.000646038	0.00341182	0.1367	0.577507	0.000899443	0.00950017	0.13195	0.804031
ENSG00000010017.8	RANBP9	chr6	-	13711953	protein_coding	KNOWN	ENSG00000010017.8_13625885_13625996	0.000356581	0.080653	2.89342e-14	0.72718	0.00044121	0.199589	-0.0997947	0.899764
ENSG00000010017.8	RANBP9	chr6	-	13711953	protein_coding	KNOWN	ENSG00000010017.8_13632602_13632987	0.00109107	0.111508	0.0909448	0.618025	0.00132803	0.27145	-0.0447804	0.75225
ENSG00000010017.8	RANBP9	chr6	-	13711953	protein_coding	KNOWN	ENSG00000010017.8_13634663_13634784	0.000130379	0.0257956	0.0667847	0.744957	0.000155646	0.0615892	0.0359901	0.889323
ENSG00000010017.8	RANBP9	chr6	-	13711953	protein_coding	KNOWN	ENSG00000010017.8_13638040_13638187	0.000141626	0.0236162	0.128348	0.651659	0.000176203	0.0587639	0.0989664	0.810758
ENSG00000010017.8	RANBP9	chr6	-	13711953	protein_coding	KNOWN	ENSG00000010017.8_13639795_13639992	9.44464e-06	0.116797	0.0556844	0.58665	1.24412e-05	0.307708	-0.0981694	0.772782
ENSG00000010017.8	RANBP9	chr6	-	13711953	protein_coding	KNOWN	ENSG00000010017.8_13641431_13641539	1.02288e-06	0.0506057	0.0447961	0.686087	1.30888e-06	0.129511	-0.0199594	0.877922
ENSG00000010017.8	RANBP9	chr6	-	13711953	protein_coding	KNOWN	ENSG00000010017.8_13642711_13642823	0.000425379	0.0543711	0.0570632	0.667072	0.000546106	0.139604	-0.012739	0.856393
ENSG00000010017.8	RANBP9	chr6	-	13711953	protein_coding	KNOWN	ENSG00000010017.8_13644777_13644961	4.19262e-05	0.0824218	0.0262254	0.688869	5.25681e-05	0.206685	-0.0771172	0.863723
ENSG00000010017.8	RANBP9	chr6	-	13711953	protein_coding	KNOWN	ENSG00000010017.8_13657341_13657508	0.000231966	0.0472562	0.0942715	0.719078	0.000269465	0.109791	0.0393759	0.835324
ENSG00000010017.8	RANBP9	chr6	-	13711953	protein_coding	KNOWN	ENSG00000010017.8_13659012_13659064	0.00248286	0.124952	0.00656597	1.267	0.0017722	0.178375	-0.0826218	0.904353
ENSG00000010017.8	RANBP9	chr6	-	13711953	protein_coding	KNOWN	ENSG00000010017.8_13697017_13697128	0.00253035	0.0257953	0.0856846	0.800782	0.00276604	0.0563959	0.0574867	0.87537
ENSG00000010017.8	RANBP9	chr6	-	13711953	protein_coding	KNOWN	ENSG00000010017.8_13711167_13711953	1.4057e-07	0.0743582	0	0.739581	1.72703e-07	0.182712	-0.091356	0.908644
ENSG00000010072.10	C1orf124	chr1	+	231472850	protein_coding	KNOWN	ENSG00000010072.10_231472850_231474350	6.46483e-05	3.9562e-14	0.099461	0.787113	7.29139e-05	8.92404e-14	0.099461	0.88775
ENSG00000010072.10	C1orf124	chr1	+	231472850	protein_coding	KNOWN	ENSG00000010072.10_231475515_231475807	6.62877e-05	0	0.0508981	1.30366	4.89345e-05	0	0.0508981	0.962377
ENSG00000010072.10	C1orf124	chr1	+	231472850	protein_coding	KNOWN	ENSG00000010072.10_231483423_231483671	1.05136e-06	6.79123e-14	0.0981112	1.02914	9.32674e-07	1.20491e-13	0.0981112	0.912964
ENSG00000010072.10	C1orf124	chr1	+	231472850	protein_coding	KNOWN	ENSG00000010072.10_231487050_231490769	0.000282526	0.0369048	0.15659	0.607095	0.000352773	0.0921616	0.110509	0.758042
ENSG00000010165.13	METTL13	chr1	+	171750788	protein_coding	KNOWN	ENSG00000010165.13_171750788_171751260	0.000939071	1.69057e-14	0.103279	0.727501	0.00112907	4.06525e-14	0.103279	0.874695
ENSG00000010165.13	METTL13	chr1	+	171750788	protein_coding	KNOWN	ENSG00000010165.13_171752880_171753639	0.00801575	4.21401e-13	0.0713987	0.796025	0.00915626	9.62718e-13	0.0713987	0.909286
ENSG00000010165.13	METTL13	chr1	+	171750788	protein_coding	KNOWN	ENSG00000010165.13_171755019_171755220	0.00173378	0	0.13414	0.703805	0.00206481	0	0.13414	0.838183
ENSG00000010165.13	METTL13	chr1	+	171750788	protein_coding	KNOWN	ENSG00000010165.13_171756875_171757070	0.000217973	0	0.164617	0.75124	0.000237942	0	0.164617	0.820064
ENSG00000010165.13	METTL13	chr1	+	171750788	protein_coding	KNOWN	ENSG00000010165.13_171759592_171760065	0.000204895	0.117148	0.0111957	0.790015	0.00022306	0.255068	-0.116338	0.860055
ENSG00000010165.13	METTL13	chr1	+	171750788	protein_coding	KNOWN	ENSG00000010165.13_171761157_171761375	0.00226163	0.278784	0.0314229	0.588074	0.00251141	0.619148	-0.278151	0.653022
ENSG00000010165.13	METTL13	chr1	+	171750788	protein_coding	KNOWN	ENSG00000010165.13_171763534_171763667	7.31588e-06	0.0240819	0.121161	0.819694	7.58166e-06	0.0499136	0.096204	0.849473
ENSG00000010165.13	METTL13	chr1	+	171750788	protein_coding	KNOWN	ENSG00000010165.13_171765622_171766857	3.59213e-05	1.42114e-13	0.178649	0.665777	4.25375e-05	3.36578e-13	0.178649	0.788404
ENSG00000010219.8	DYRK4	chr12	+	4671370	protein_coding	KNOWN	ENSG00000010219.8_4714063_4714252	0.00013922	0.171107	0	0.713922	0.00015728	0.386608	-0.193304	0.806538
ENSG00000010219.8	DYRK4	chr12	+	4671370	protein_coding	KNOWN	ENSG00000010219.8_4719105_4719689	0.000895588	0.224868	0.0182785	0.71963	0.00092935	0.46669	-0.215066	0.746758
ENSG00000010219.8	DYRK4	chr12	+	4671370	protein_coding	KNOWN	ENSG00000010219.8_4721683_4722049	0.000168264	0.101529	0.0197677	0.701543	0.00020445	0.246726	-0.103595	0.852414
ENSG00000010219.8	DYRK4	chr12	+	4671370	protein_coding	KNOWN	ENSG00000010219.8_4722678_4723325	1.20519e-05	0	0.0517558	0.812627	1.39426e-05	0	0.0517558	0.940111
ENSG00000010244.10	ZNF207	chr17	+	30677150	protein_coding	KNOWN	ENSG00000010244.10_30677150_30677345	0.000108245	0.010366	0.0518925	0.6418	0.00015372	0.0294418	0.0371716	0.911432
ENSG00000010244.10	ZNF207	chr17	+	30677150	protein_coding	KNOWN	ENSG00000010244.10_30678805_30678931	0.00103885	0.105593	0.0254847	0.631358	0.00136068	0.276612	-0.112821	0.826954
ENSG00000010244.10	ZNF207	chr17	+	30677150	protein_coding	KNOWN	ENSG00000010244.10_30685522_30685660	0.00291855	0.0491916	0.0575953	0.632121	0.00393428	0.132623	-0.00871618	0.852114
ENSG00000010244.10	ZNF207	chr17	+	30677150	protein_coding	KNOWN	ENSG00000010244.10_30687617_30687784	0.00400026	0	0.0690376	0.688708	0.00525144	0	0.0690376	0.904118
ENSG00000010244.10	ZNF207	chr17	+	30677150	protein_coding	KNOWN	ENSG00000010244.10_30687911_30687986	0.00971796	0.0514192	0.122244	0.73755	0.0105523	0.111668	0.0664105	0.800874
ENSG00000010244.10	ZNF207	chr17	+	30677150	protein_coding	KNOWN	ENSG00000010244.10_30689933_30690003	0.000140299	0.00605941	5.81446e-14	0.773644	0.000179906	0.01554	-0.00777002	0.99205
ENSG00000010244.10	ZNF207	chr17	+	30677150	protein_coding	KNOWN	ENSG00000010244.10_30692349_30692506	7.3574e-06	0.0721023	0	0.712588	9.37609e-06	0.183771	-0.0918855	0.908105
ENSG00000010244.10	ZNF207	chr17	+	30677150	protein_coding	KNOWN	ENSG00000010244.10_30693684_30693776	0.00323741	0	0.104695	0.714447	0.00393664	0	0.104695	0.868756
ENSG00000010244.10	ZNF207	chr17	+	30677150	protein_coding	KNOWN	ENSG00000010244.10_30694791_30695033	0.00124823	0.0590716	0.0812599	0.640074	0.00159691	0.151145	0.00568738	0.818872
ENSG00000010244.10	ZNF207	chr17	+	30677150	protein_coding	KNOWN	ENSG00000010244.10_30696314_30696473	0.000899732	3.07506e-14	0.116704	0.768766	0.00101507	6.93856e-14	0.116704	0.86732
ENSG00000010244.10	ZNF207	chr17	+	30677150	protein_coding	KNOWN	ENSG00000010244.10_30696618_30708905	0.00208027	0.0192689	0.15392	0.573145	0.00277958	0.0514926	0.128173	0.765813
ENSG00000010256.6	UQCRC1	chr3	-	48648409	protein_coding	KNOWN	ENSG00000010256.6_48636435_48637143	0.00153357	0.181761	0.0222498	0.498581	0.00217798	0.516274	-0.235887	0.708086
ENSG00000010256.6	UQCRC1	chr3	-	48648409	protein_coding	KNOWN	ENSG00000010256.6_48637496_48637584	0.000640689	0.0249899	0.020693	0.533072	0.00110579	0.0862619	-0.0224379	0.920048
ENSG00000010256.6	UQCRC1	chr3	-	48648409	protein_coding	KNOWN	ENSG00000010256.6_48637915_48638000	0.00142403	0.0663575	0.0425139	0.585077	0.00204787	0.190854	-0.0529133	0.841387
ENSG00000010256.6	UQCRC1	chr3	-	48648409	protein_coding	KNOWN	ENSG00000010256.6_48638113_48638551	0.000560476	0	0.0776574	0.634817	0.000786043	0	0.0776574	0.890303
ENSG00000010256.6	UQCRC1	chr3	-	48648409	protein_coding	KNOWN	ENSG00000010256.6_48638785_48638900	0.00268414	0	0.103758	0.62818	0.00365377	0	0.103758	0.855106
ENSG00000010256.6	UQCRC1	chr3	-	48648409	protein_coding	KNOWN	ENSG00000010256.6_48640996_48641077	8.26953e-05	2.1736e-14	0.110847	0.574769	0.0001206	6.33982e-14	0.110847	0.838224
ENSG00000010256.6	UQCRC1	chr3	-	48648409	protein_coding	KNOWN	ENSG00000010256.6_48641431_48642219	0.000958718	0.00643178	0.107819	0.477998	0.00161616	0.0216848	0.0969764	0.805786
ENSG00000010256.6	UQCRC1	chr3	-	48648409	protein_coding	KNOWN	ENSG00000010256.6_48643203_48643289	0.000596262	0.0836783	0.165649	0.635099	0.000673725	0.189099	0.0710999	0.717608
ENSG00000010256.6	UQCRC1	chr3	-	48648409	protein_coding	KNOWN	ENSG00000010256.6_48646595_48646735	3.30419e-05	6.31161e-14	0.16094	0.519211	4.85778e-05	1.85585e-13	0.16094	0.763339
ENSG00000010256.6	UQCRC1	chr3	-	48648409	protein_coding	KNOWN	ENSG00000010256.6_48646930_48647470	0.00147778	0.0280895	0.0573113	0.489441	0.00256417	0.097479	0.00857176	0.849253
ENSG00000010270.9	STARD3NL	chr7	+	38217824	protein_coding	KNOWN	ENSG00000010270.9_38217824_38218022	0.00306115	0.109275	0.0237859	0.769347	0.00338074	0.241366	-0.0968969	0.849667
ENSG00000010270.9	STARD3NL	chr7	+	38217824	protein_coding	KNOWN	ENSG00000010270.9_38247048_38247330	7.38937e-06	0.114103	0.0451195	0.708891	8.5119e-06	0.262874	-0.0863174	0.816581
ENSG00000010270.9	STARD3NL	chr7	+	38217824	protein_coding	KNOWN	ENSG00000010270.9_38253958_38254035	0.000667867	5.32207e-15	7.17741e-15	1.0028	0.00066556	1.06074e-14	1.87372e-15	0.999334
ENSG00000010270.9	STARD3NL	chr7	+	38217824	protein_coding	KNOWN	ENSG00000010270.9_38254629_38256906	0.00684655	0.0123479	0.0747246	0.771368	0.00791246	0.0285406	0.0604543	0.891459
ENSG00000010270.9	STARD3NL	chr7	+	38217824	protein_coding	KNOWN	ENSG00000010270.9_38259166_38259261	6.27515e-05	0	0.00176816	0.885921	7.06859e-05	0	0.00176816	0.997938
ENSG00000010270.9	STARD3NL	chr7	+	38217824	protein_coding	KNOWN	ENSG00000010270.9_38268400_38268472	0.00127624	0.0612914	0	0.848646	0.00140059	0.134527	-0.0672635	0.931336
ENSG00000010270.9	STARD3NL	chr7	+	38217824	protein_coding	KNOWN	ENSG00000010270.9_38269524_38270272	0.00788577	0.106191	0.0489687	0.708371	0.00904936	0.243721	-0.0728916	0.812896
ENSG00000010278.6	CD9	chr12	+	6308881	protein_coding	KNOWN	ENSG00000010278.6_6309550_6309731	0.0106756	0.166937	0.215305	0.558581	0.0112198	0.350892	0.0398589	0.587054
ENSG00000010278.6	CD9	chr12	+	6308881	protein_coding	KNOWN	ENSG00000010278.6_6334592_6334902	0.0101744	0.177005	0.254155	0.506754	0.0107315	0.373393	0.0674582	0.534501
ENSG00000010278.6	CD9	chr12	+	6308881	protein_coding	KNOWN	ENSG00000010278.6_6341798_6342654	0.0126447	0.121215	0.277203	0.538322	0.0133188	0.255354	0.149525	0.567022
ENSG00000010278.6	CD9	chr12	+	6308881	protein_coding	KNOWN	ENSG00000010278.6_6344395_6344493	0.0100016	0.188539	0.228944	0.540185	0.0103358	0.389676	0.0341064	0.558233
ENSG00000010278.6	CD9	chr12	+	6308881	protein_coding	KNOWN	ENSG00000010278.6_6344642_6344731	0.0109394	0.174053	0.250705	0.539378	0.011219	0.357005	0.0722022	0.553165
ENSG00000010278.6	CD9	chr12	+	6308881	protein_coding	KNOWN	ENSG00000010278.6_6345358_6345441	0.0075942	0.222981	0.195483	0.550053	0.00778005	0.456876	-0.0329546	0.563515
ENSG00000010278.6	CD9	chr12	+	6308881	protein_coding	KNOWN	ENSG00000010278.6_6346929_6347427	0.00938718	0.127319	0.220116	0.608085	0.00972859	0.263899	0.0881665	0.630201
ENSG00000010292.7	NCAPD2	chr12	+	6602522	protein_coding	KNOWN	ENSG00000010292.7_6602522_6603320	0.000562534	0	0.160897	0.755072	0.000613764	0	0.160897	0.823836
ENSG00000010292.7	NCAPD2	chr12	+	6602522	protein_coding	KNOWN	ENSG00000010292.7_6604242_6604391	0.00114936	0	0.133107	1.00331	0.00101037	0	0.133107	0.88198
ENSG00000010292.7	NCAPD2	chr12	+	6602522	protein_coding	KNOWN	ENSG00000010292.7_6619795_6619976	5.87191e-05	0.03925	0	0.896556	6.27432e-05	0.0838796	-0.0419398	0.957997
ENSG00000010292.7	NCAPD2	chr12	+	6602522	protein_coding	KNOWN	ENSG00000010292.7_6620276_6620418	7.46938e-05	8.8035e-13	0.0995108	0.830134	8.03402e-05	1.8938e-12	0.0995108	0.892886
ENSG00000010292.7	NCAPD2	chr12	+	6602522	protein_coding	KNOWN	ENSG00000010292.7_6623431_6623753	0.000577143	7.44877e-14	0.108962	0.802318	0.000632932	1.63376e-13	0.108962	0.879872
ENSG00000010292.7	NCAPD2	chr12	+	6602522	protein_coding	KNOWN	ENSG00000010292.7_6623939_6624086	0.00103666	0.0142333	0	0.984003	0.00103741	0.0284874	-0.0142437	0.984719
ENSG00000010292.7	NCAPD2	chr12	+	6602522	protein_coding	KNOWN	ENSG00000010292.7_6625994_6626191	0.000769376	0.0807573	0.0109156	0.888538	0.000784294	0.164646	-0.0714075	0.905765
ENSG00000010292.7	NCAPD2	chr12	+	6602522	protein_coding	KNOWN	ENSG00000010292.7_6626525_6626665	0.00013731	0.0958854	0.0174938	0.843933	0.000143412	0.200293	-0.0826529	0.881439
ENSG00000010292.7	NCAPD2	chr12	+	6602522	protein_coding	KNOWN	ENSG00000010292.7_6626762_6626849	6.32856e-05	0.0423368	0.0150962	0.921738	6.46276e-05	0.0864692	-0.0281384	0.941284
ENSG00000010292.7	NCAPD2	chr12	+	6602522	protein_coding	KNOWN	ENSG00000010292.7_6626945_6627369	0.00184618	0.064593	0.0384748	0.848601	0.00193619	0.135484	-0.0292671	0.889971
ENSG00000010292.7	NCAPD2	chr12	+	6602522	protein_coding	KNOWN	ENSG00000010292.7_6630136_6630276	0.00016226	0	0	0.969173	0.000167393	0	0	0.999833
ENSG00000010292.7	NCAPD2	chr12	+	6602522	protein_coding	KNOWN	ENSG00000010292.7_6630964_6631203	0.00114051	0	0.0342723	0.90864	0.0012081	0	0.0342723	0.962489
ENSG00000010292.7	NCAPD2	chr12	+	6602522	protein_coding	KNOWN	ENSG00000010292.7_6631994_6632168	0.00113079	0	0.0971826	0.908532	0.0011231	0	0.0971826	0.902355
ENSG00000010292.7	NCAPD2	chr12	+	6602522	protein_coding	KNOWN	ENSG00000010292.7_6632366_6632512	0.000229788	4.12166e-48	0.0309384	1.22606	0.000182774	6.55676e-48	0.0309384	0.975209
ENSG00000010292.7	NCAPD2	chr12	+	6602522	protein_coding	KNOWN	ENSG00000010292.7_6634749_6634882	0.0111177	0.157453	0	0.933515	0.0100878	0.285737	-0.142868	0.847044
ENSG00000010292.7	NCAPD2	chr12	+	6602522	protein_coding	KNOWN	ENSG00000010292.7_6635234_6635366	0.00521035	0.051974	0.036464	0.884074	0.00532908	0.106317	-0.0166943	0.904218
ENSG00000010292.7	NCAPD2	chr12	+	6602522	protein_coding	KNOWN	ENSG00000010292.7_6635453_6635537	0.00521309	0	0.0488525	0.915631	0.005376	0	0.0488525	0.944245
ENSG00000010292.7	NCAPD2	chr12	+	6602522	protein_coding	KNOWN	ENSG00000010292.7_6635614_6635781	0.00498426	0	0.0806209	0.853178	0.00530928	0	0.0806209	0.908813
ENSG00000010292.7	NCAPD2	chr12	+	6602522	protein_coding	KNOWN	ENSG00000010292.7_6636057_6636229	0.00103071	0.0589298	3.2422e-13	0.877349	0.00109964	0.125743	-0.0628713	0.936029
ENSG00000010292.7	NCAPD2	chr12	+	6602522	protein_coding	KNOWN	ENSG00000010292.7_6636943_6637054	0.00288366	0.0410472	0.140345	0.769572	0.00302319	0.0860665	0.0973112	0.806808
ENSG00000010292.7	NCAPD2	chr12	+	6602522	protein_coding	KNOWN	ENSG00000010292.7_6637134_6637257	0.000614115	0.060026	0.104631	0.811245	0.000628883	0.122939	0.0431615	0.830754
ENSG00000010292.7	NCAPD2	chr12	+	6602522	protein_coding	KNOWN	ENSG00000010292.7_6637339_6637494	0.00582295	1.0398e-13	0.134636	0.842108	0.00592626	2.1165e-13	0.134636	0.857049
ENSG00000010292.7	NCAPD2	chr12	+	6602522	protein_coding	KNOWN	ENSG00000010292.7_6637713_6638022	0.00195101	0	0.100576	0.853584	0.00204056	0	0.100576	0.892766
ENSG00000010292.7	NCAPD2	chr12	+	6602522	protein_coding	KNOWN	ENSG00000010292.7_6638111_6638337	0.0028741	0	0.0989855	0.89467	0.00288411	0	0.0989855	0.897786
ENSG00000010292.7	NCAPD2	chr12	+	6602522	protein_coding	KNOWN	ENSG00000010292.7_6638426_6638759	0.00735993	0.197665	0	0.681943	0.00829786	0.445709	-0.222855	0.768848
ENSG00000010292.7	NCAPD2	chr12	+	6602522	protein_coding	KNOWN	ENSG00000010292.7_6638941_6639124	0.00326513	0.063104	2.18079e-14	0.814148	0.0037082	0.143334	-0.071667	0.924625
ENSG00000010292.7	NCAPD2	chr12	+	6602522	protein_coding	KNOWN	ENSG00000010292.7_6639857_6639983	0.0014799	0	0.0223038	0.920578	0.00156709	0	0.0223038	0.974815
ENSG00000010292.7	NCAPD2	chr12	+	6602522	protein_coding	KNOWN	ENSG00000010292.7_6640087_6640242	0.00507742	0.0259604	0.11247	0.741905	0.00573452	0.0586402	0.08315	0.83792
ENSG00000010292.7	NCAPD2	chr12	+	6602522	protein_coding	KNOWN	ENSG00000010292.7_6640493_6641121	0.00156136	0.0293117	0.162696	0.719717	0.00170961	0.0641895	0.130601	0.788052
ENSG00000010295.13	IFFO1	chr12	-	6665239	protein_coding	KNOWN	ENSG00000010295.13_6648127_6649754	4.34783e-05	0.0149606	0.115342	0.62615	5.74732e-05	0.0395524	0.0955656	0.827698
ENSG00000010295.13	IFFO1	chr12	-	6665239	protein_coding	KNOWN	ENSG00000010295.13_6650678_6650808	8.68807e-06	0	0.122792	0.664297	1.10381e-05	0	0.122792	0.843983
ENSG00000010295.13	IFFO1	chr12	-	6665239	protein_coding	KNOWN	ENSG00000010295.13_6657231_6657711	0.000275087	0.106576	0.209127	0.594885	0.000302007	0.234011	0.0921213	0.653101
ENSG00000010295.13	IFFO1	chr12	-	6665239	protein_coding	KNOWN	ENSG00000010295.13_6657834_6658431	0.000171374	0	0.166858	0.70531	0.000196454	0	0.166858	0.808527
ENSG00000010295.13	IFFO1	chr12	-	6665239	protein_coding	KNOWN	ENSG00000010295.13_6658642_6658650	2.29755e-05	0	0.149961	1.37768	1.50396e-05	0	0.149961	0.901822
ENSG00000010295.13	IFFO1	chr12	-	6665239	protein_coding	KNOWN	ENSG00000010295.13_6658922_6659633	1.25883e-05	0.0376975	0.124549	0.764694	1.35803e-05	0.0813363	0.0838811	0.824954
ENSG00000010295.13	IFFO1	chr12	-	6665239	protein_coding	KNOWN	ENSG00000010295.13_6659861_6659956	0.00255256	0.054201	0.0695594	0.72724	0.00299051	0.127001	0.00605895	0.852015
ENSG00000010295.13	IFFO1	chr12	-	6665239	protein_coding	KNOWN	ENSG00000010295.13_6660107_6660167	0.00405352	0	0.00479857	0.85888	0.00467139	0	0.00479857	0.989799
ENSG00000010295.13	IFFO1	chr12	-	6665239	protein_coding	KNOWN	ENSG00000010295.13_6660564_6660669	0.000500172	0.197229	0.187276	1.21915	0.000311798	0.245898	0.0643274	0.759995
ENSG00000010295.13	IFFO1	chr12	-	6665239	protein_coding	KNOWN	ENSG00000010295.13_6660761_6661066	8.52002e-05	0	0.127993	1.15053	6.66353e-05	0	0.127993	0.89983
ENSG00000010295.13	IFFO1	chr12	-	6665239	protein_coding	KNOWN	ENSG00000010295.13_6664423_6665239	0.00370777	0	0.0703884	0.663156	0.00502917	0	0.0703884	0.899497
ENSG00000010318.13	PHF7	chr3	+	52443510	protein_coding	KNOWN	ENSG00000010318.13_52444636_52445355	0.000196472	0	0.161374	0.725769	0.000221417	0	0.161374	0.817915
ENSG00000010318.13	PHF7	chr3	+	52443510	protein_coding	KNOWN	ENSG00000010318.13_52446827_52446936	0.000136285	0.181218	0	0.697016	0.000155157	0.412623	-0.206312	0.793533
ENSG00000010318.13	PHF7	chr3	+	52443510	protein_coding	KNOWN	ENSG00000010318.13_52448512_52448860	0.00208971	0.120002	0.0141006	0.785989	0.00226605	0.260256	-0.116027	0.852315
ENSG00000010318.13	PHF7	chr3	+	52443510	protein_coding	KNOWN	ENSG00000010318.13_52453849_52453950	0.000338605	4.90543e-15	0.0806664	1.47011	0.000218298	6.32503e-15	0.0806664	0.947776
ENSG00000010318.13	PHF7	chr3	+	52443510	protein_coding	KNOWN	ENSG00000010318.13_52454327_52454451	0.00157771	0.119384	0.0348681	0.811209	0.00163149	0.246906	-0.0885846	0.838859
ENSG00000010318.13	PHF7	chr3	+	52443510	protein_coding	KNOWN	ENSG00000010318.13_52454919_52455078	0.000452285	3.79547e-16	0	0.923939	0.000489279	8.21183e-16	-4.10591e-16	0.999511
ENSG00000010318.13	PHF7	chr3	+	52443510	protein_coding	KNOWN	ENSG00000010318.13_52455664_52456897	0.00784163	0.0615485	0.0282895	0.833625	0.00842005	0.132177	-0.0377989	0.895115
ENSG00000010318.13	PHF7	chr3	+	52443510	protein_coding	KNOWN	ENSG00000010318.13_52457107_52457657	0.0117382	6.14457e-13	0.117591	0.748984	0.0133645	1.39917e-12	0.117591	0.852753
ENSG00000010319.2	SEMA3G	chr3	-	52479101	protein_coding	KNOWN	ENSG00000010319.2_52467069_52470089	0.00624671	0.206893	0.301428	0.451576	0.00646561	0.428286	0.0872853	0.4674
ENSG00000010319.2	SEMA3G	chr3	-	52479101	protein_coding	KNOWN	ENSG00000010319.2_52471543_52471682	0.00394744	0.12109	0.164425	0.558275	0.00465643	0.285679	0.0215861	0.658546
ENSG00000010319.2	SEMA3G	chr3	-	52479101	protein_coding	KNOWN	ENSG00000010319.2_52471987_52472215	0.00650718	0.114456	0.154347	0.567667	0.00771929	0.271551	0.0185711	0.673408
ENSG00000010319.2	SEMA3G	chr3	-	52479101	protein_coding	KNOWN	ENSG00000010319.2_52472936_52472977	0.00636829	0.119459	0.0934113	0.897748	0.00570131	0.213894	-0.0135359	0.803723
ENSG00000010319.2	SEMA3G	chr3	-	52479101	protein_coding	KNOWN	ENSG00000010319.2_52473696_52473787	0.00382715	0.190402	0.105162	0.624146	0.00414402	0.412332	-0.101004	0.675822
ENSG00000010319.2	SEMA3G	chr3	-	52479101	protein_coding	KNOWN	ENSG00000010319.2_52473883_52474114	0.00568043	0.22283	0.132126	0.568615	0.00611291	0.479591	-0.107669	0.611906
ENSG00000010319.2	SEMA3G	chr3	-	52479101	protein_coding	KNOWN	ENSG00000010319.2_52474393_52474537	0.00405474	0.186544	0.15446	0.562636	0.00446708	0.411028	-0.0510538	0.619851
ENSG00000010319.2	SEMA3G	chr3	-	52479101	protein_coding	KNOWN	ENSG00000010319.2_52474770_52474839	0.00424042	0.204783	0.108894	0.601431	0.00461242	0.445496	-0.113854	0.654193
ENSG00000010319.2	SEMA3G	chr3	-	52479101	protein_coding	KNOWN	ENSG00000010319.2_52474950_52475064	0.0039686	0.15713	0.12721	0.597285	0.00448129	0.354859	-0.0502195	0.674446
ENSG00000010319.2	SEMA3G	chr3	-	52479101	protein_coding	KNOWN	ENSG00000010319.2_52475280_52475425	0.00193189	0.163783	0.164042	0.602749	0.00207172	0.351276	-0.0115962	0.646376
ENSG00000010319.2	SEMA3G	chr3	-	52479101	protein_coding	KNOWN	ENSG00000010319.2_52475590_52475706	0.00235231	0.200829	0.114624	0.602082	0.00255717	0.436638	-0.103694	0.654517
ENSG00000010319.2	SEMA3G	chr3	-	52479101	protein_coding	KNOWN	ENSG00000010319.2_52475835_52475925	0.00197117	0.20597	0.0595751	0.595388	0.00228434	0.477387	-0.179119	0.689982
ENSG00000010319.2	SEMA3G	chr3	-	52479101	protein_coding	KNOWN	ENSG00000010319.2_52476201_52476320	0.00127316	0.173397	0.122872	0.584666	0.00144315	0.393097	-0.0736766	0.662731
ENSG00000010319.2	SEMA3G	chr3	-	52479101	protein_coding	KNOWN	ENSG00000010319.2_52476575_52476637	0.00348034	0.103715	0.120993	0.669319	0.00387778	0.231117	0.00543411	0.745754
ENSG00000010319.2	SEMA3G	chr3	-	52479101	protein_coding	KNOWN	ENSG00000010319.2_52476763_52476923	0.00471636	0.214194	0.0746534	0.527608	0.00574345	0.52168	-0.186186	0.642506
ENSG00000010319.2	SEMA3G	chr3	-	52479101	protein_coding	KNOWN	ENSG00000010319.2_52477032_52477085	0.000889603	0.158972	0.170835	0.638487	0.000917889	0.328053	0.00680859	0.658788
ENSG00000010319.2	SEMA3G	chr3	-	52479101	protein_coding	KNOWN	ENSG00000010319.2_52478929_52479101	0.00357773	0.136382	0.033719	0.454548	0.00569495	0.434182	-0.183372	0.723541
ENSG00000010322.10	NISCH	chr3	+	52489134	protein_coding	KNOWN	ENSG00000010322.10_52489524_52489750	0.00122473	0.0858574	0.0209327	0.533979	0.00190771	0.267471	-0.112803	0.831751
ENSG00000010322.10	NISCH	chr3	+	52489134	protein_coding	KNOWN	ENSG00000010322.10_52491859_52491942	0.0028983	0.0830837	0.0202504	0.674614	0.00371175	0.212804	-0.0861518	0.863952
ENSG00000010322.10	NISCH	chr3	+	52489134	protein_coding	KNOWN	ENSG00000010322.10_52492678_52492860	0.00181519	0.0393064	0.0172857	0.853325	0.00199092	0.0862237	-0.0258262	0.935938
ENSG00000010322.10	NISCH	chr3	+	52489134	protein_coding	KNOWN	ENSG00000010322.10_52505830_52505993	7.97306e-05	0.0294688	0	0.8467	9.09908e-05	0.0672613	-0.0336307	0.966278
ENSG00000010322.10	NISCH	chr3	+	52489134	protein_coding	KNOWN	ENSG00000010322.10_52506319_52506414	0.00113946	0.0211568	0.0387317	0.80773	0.0013116	0.0487059	0.0143787	0.929753
ENSG00000010322.10	NISCH	chr3	+	52489134	protein_coding	KNOWN	ENSG00000010322.10_52507750_52507845	0.000254969	3.38709e-14	0.0604505	0.877595	0.000271735	7.21962e-14	0.0604505	0.935303
ENSG00000010322.10	NISCH	chr3	+	52489134	protein_coding	KNOWN	ENSG00000010322.10_52510314_52510615	0.00309258	1.67698e-13	0.0493731	0.860691	0.0033867	3.67294e-13	0.0493731	0.942545
ENSG00000010322.10	NISCH	chr3	+	52489134	protein_coding	KNOWN	ENSG00000010322.10_52511590_52512599	0.000100026	0	0.0349039	0.880609	0.000109245	0	0.0349039	0.96177
ENSG00000010322.10	NISCH	chr3	+	52489134	protein_coding	KNOWN	ENSG00000010322.10_52513765_52513878	5.32765e-06	0.0200067	0.0386543	0.860843	5.79401e-06	0.0435161	0.0168962	0.936198
ENSG00000010322.10	NISCH	chr3	+	52489134	protein_coding	KNOWN	ENSG00000010322.10_52514155_52515930	4.01645e-05	0.00196371	0.214492	0.69372	4.41264e-05	0.00431482	0.212335	0.762149
ENSG00000010322.10	NISCH	chr3	+	52489134	protein_coding	KNOWN	ENSG00000010322.10_52518220_52518653	8.98579e-05	0	0.0922184	0.85875	9.44821e-05	0	0.0922184	0.902941
ENSG00000010322.10	NISCH	chr3	+	52489134	protein_coding	KNOWN	ENSG00000010322.10_52519794_52519843	0.00088771	0.158289	0.0218118	1.03306	0.000731197	0.260761	-0.108569	0.850922
ENSG00000010322.10	NISCH	chr3	+	52489134	protein_coding	KNOWN	ENSG00000010322.10_52521212_52522621	0.000420148	0.0601502	0.114676	0.529783	0.000595929	0.170632	0.0293603	0.751434
ENSG00000010322.10	NISCH	chr3	+	52489134	protein_coding	KNOWN	ENSG00000010322.10_52523352_52524247	0.00107571	0.0135705	0.140864	0.501721	0.00163673	0.041296	0.120216	0.763386
ENSG00000010322.10	NISCH	chr3	+	52489134	protein_coding	KNOWN	ENSG00000010322.10_52524721_52524849	0.00135741	0	0.188526	0.532715	0.00187851	0	0.188526	0.737222
ENSG00000010322.10	NISCH	chr3	+	52489134	protein_coding	KNOWN	ENSG00000010322.10_52525368_52525593	0.000107641	0	0.0443034	0.646952	0.000155695	0	0.0443034	0.935763
ENSG00000010322.10	NISCH	chr3	+	52489134	protein_coding	KNOWN	ENSG00000010322.10_52525888_52527087	0.00111098	0.0489796	0.0852617	0.525722	0.00168057	0.148182	0.0111708	0.795254
ENSG00000010327.6	STAB1	chr3	+	52529354	protein_coding	KNOWN	ENSG00000010327.6_52529354_52529507	1.00724e-05	0.0380711	0.0819805	0.773688	1.12698e-05	0.0851941	0.0393834	0.865665
ENSG00000010327.6	STAB1	chr3	+	52529354	protein_coding	KNOWN	ENSG00000010327.6_52535182_52535646	0.00023403	0.159132	0.0729527	0.560965	0.000295015	0.401198	-0.127646	0.707143
ENSG00000010327.6	STAB1	chr3	+	52529354	protein_coding	KNOWN	ENSG00000010327.6_52535654_52535769	0.000421627	0.11234	0.0388331	0.695049	0.000497998	0.265377	-0.0938552	0.820947
ENSG00000010327.6	STAB1	chr3	+	52529354	protein_coding	KNOWN	ENSG00000010327.6_52536022_52536107	0.00641895	0	0.111865	0.801638	0.00697772	0	0.111865	0.87142
ENSG00000010327.6	STAB1	chr3	+	52529354	protein_coding	KNOWN	ENSG00000010327.6_52536175_52536244	0.00114003	0.0623317	0.0941714	0.764185	0.00123671	0.135235	0.026554	0.828989
ENSG00000010327.6	STAB1	chr3	+	52529354	protein_coding	KNOWN	ENSG00000010327.6_52536648_52536743	0.000230469	0	0.080405	0.848287	0.000248104	0	0.080405	0.913195
ENSG00000010327.6	STAB1	chr3	+	52529354	protein_coding	KNOWN	ENSG00000010327.6_52537015_52537125	0.0001202	0	0.165929	0.671706	0.000143479	0	0.165929	0.801793
ENSG00000010327.6	STAB1	chr3	+	52529354	protein_coding	KNOWN	ENSG00000010327.6_52537360_52537556	8.6542e-05	1.27796e-12	0.167058	0.652324	0.000105608	3.11901e-12	0.167058	0.796033
ENSG00000010327.6	STAB1	chr3	+	52529354	protein_coding	KNOWN	ENSG00000010327.6_52537788_52537918	0.000329243	0.0985522	0.118243	0.62117	0.000392754	0.235126	0.000679805	0.740993
ENSG00000010327.6	STAB1	chr3	+	52529354	protein_coding	KNOWN	ENSG00000010327.6_52538044_52538171	0.000299709	0.0775676	0.111818	0.69364	0.000339296	0.175626	0.0240053	0.78526
ENSG00000010327.6	STAB1	chr3	+	52529354	protein_coding	KNOWN	ENSG00000010327.6_52538477_52538565	0.000318691	0	0.103301	0.761471	0.00036839	0	0.103301	0.880221
ENSG00000010327.6	STAB1	chr3	+	52529354	protein_coding	KNOWN	ENSG00000010327.6_52538755_52538892	0.000138299	0.014357	0.098388	0.767116	0.000157158	0.0326295	0.0820733	0.871723
ENSG00000010327.6	STAB1	chr3	+	52529354	protein_coding	KNOWN	ENSG00000010327.6_52539019_52539159	5.45886e-05	0.102163	0.0827583	0.698145	6.18133e-05	0.231367	-0.0329253	0.790543
ENSG00000010327.6	STAB1	chr3	+	52529354	protein_coding	KNOWN	ENSG00000010327.6_52539335_52539397	0.00152029	0.053377	0.149884	0.637121	0.00180578	0.126801	0.0864833	0.756764
ENSG00000010327.6	STAB1	chr3	+	52529354	protein_coding	KNOWN	ENSG00000010327.6_52539684_52539797	0.000183955	0.081375	0.120145	0.624601	0.000222623	0.196961	0.0216647	0.755896
ENSG00000010327.6	STAB1	chr3	+	52529354	protein_coding	KNOWN	ENSG00000010327.6_52539899_52539952	0.000325603	0.0669133	0.120694	0.849507	0.000313852	0.128997	0.0561953	0.81885
ENSG00000010327.6	STAB1	chr3	+	52529354	protein_coding	KNOWN	ENSG00000010327.6_52540186_52540266	3.54862e-06	0.167996	0.0808318	0.661387	3.89865e-06	0.369134	-0.103735	0.726625
ENSG00000010327.6	STAB1	chr3	+	52529354	protein_coding	KNOWN	ENSG00000010327.6_52540708_52540866	0.000373091	0.0550921	0.109956	0.716404	0.00042309	0.12495	0.0474804	0.812411
ENSG00000010327.6	STAB1	chr3	+	52529354	protein_coding	KNOWN	ENSG00000010327.6_52541629_52541691	0.000527714	0	0.161181	0.772424	0.000564924	0	0.161181	0.826889
ENSG00000010327.6	STAB1	chr3	+	52529354	protein_coding	KNOWN	ENSG00000010327.6_52541947_52542042	0.00343065	1.7822e-13	0.161233	0.659682	0.00416167	4.3239e-13	0.161233	0.800249
ENSG00000010327.6	STAB1	chr3	+	52529354	protein_coding	KNOWN	ENSG00000010327.6_52542289_52542559	6.71265e-05	0.144426	0.0797069	0.584298	8.30263e-05	0.357269	-0.0989277	0.722696
ENSG00000010327.6	STAB1	chr3	+	52529354	protein_coding	KNOWN	ENSG00000010327.6_52543226_52543492	0.000149373	0.112011	0.140045	0.496648	0.000199469	0.299153	-0.0095321	0.663212
ENSG00000010327.6	STAB1	chr3	+	52529354	protein_coding	KNOWN	ENSG00000010327.6_52543886_52544072	5.19971e-05	0.100291	0.133285	0.562221	6.53354e-05	0.252035	0.00726774	0.706442
ENSG00000010327.6	STAB1	chr3	+	52529354	protein_coding	KNOWN	ENSG00000010327.6_52544158_52544251	6.99633e-05	9.52113e-14	0.152941	0.647001	8.74527e-05	2.38024e-13	0.152941	0.808739
ENSG00000010327.6	STAB1	chr3	+	52529354	protein_coding	KNOWN	ENSG00000010327.6_52544365_52544523	2.07142e-06	0.0198166	0.107069	0.642209	2.69331e-06	0.0515322	0.0813028	0.835017
ENSG00000010327.6	STAB1	chr3	+	52529354	protein_coding	KNOWN	ENSG00000010327.6_52545666_52545761	0.00150608	0.0875533	0.0175838	0.694338	0.00188029	0.218615	-0.0917237	0.866859
ENSG00000010327.6	STAB1	chr3	+	52529354	protein_coding	KNOWN	ENSG00000010327.6_52546357_52546452	0.00482403	0.0922506	0.0627946	0.772879	0.00517185	0.197804	-0.0361073	0.828604
ENSG00000010327.6	STAB1	chr3	+	52529354	protein_coding	KNOWN	ENSG00000010327.6_52546612_52546659	0.00205142	0.0504428	0.0726051	0.877469	0.00204616	0.100627	0.0222916	0.875221
ENSG00000010327.6	STAB1	chr3	+	52529354	protein_coding	KNOWN	ENSG00000010327.6_52546844_52546974	3.92631e-05	0.0342488	0.141648	0.643408	4.79201e-05	0.0836006	0.0998473	0.785272
ENSG00000010327.6	STAB1	chr3	+	52529354	protein_coding	KNOWN	ENSG00000010327.6_52547146_52547257	0.000179833	0.109985	0.15496	0.603424	0.000207049	0.253262	0.028329	0.694749
ENSG00000010327.6	STAB1	chr3	+	52529354	protein_coding	KNOWN	ENSG00000010327.6_52547733_52547810	0.00152985	0.111462	0.0615262	0.673593	0.00180383	0.262848	-0.0698978	0.794227
ENSG00000010327.6	STAB1	chr3	+	52529354	protein_coding	KNOWN	ENSG00000010327.6_52547899_52547997	0.000321791	0.0506443	0.171866	0.618687	0.000382393	0.120364	0.111684	0.735202
ENSG00000010327.6	STAB1	chr3	+	52529354	protein_coding	KNOWN	ENSG00000010327.6_52548131_52548229	4.02246e-05	0.011725	0.182558	0.618911	4.94626e-05	0.0288356	0.16814	0.761049
ENSG00000010327.6	STAB1	chr3	+	52529354	protein_coding	KNOWN	ENSG00000010327.6_52548381_52548512	0.000951157	0.111476	0.165448	0.575756	0.00111425	0.26118	0.0348578	0.674479
ENSG00000010327.6	STAB1	chr3	+	52529354	protein_coding	KNOWN	ENSG00000010327.6_52548717_52548845	1.95464e-05	0	0.151364	0.716609	2.25191e-05	0	0.151364	0.825593
ENSG00000010327.6	STAB1	chr3	+	52529354	protein_coding	KNOWN	ENSG00000010327.6_52549005_52549061	7.01342e-05	0.120321	0.0386089	0.827003	7.11298e-05	0.244057	-0.0834199	0.838743
ENSG00000010327.6	STAB1	chr3	+	52529354	protein_coding	KNOWN	ENSG00000010327.6_52549439_52549522	2.31311e-05	8.08825e-14	0.0989418	0.77319	2.65218e-05	1.85477e-13	0.0989418	0.886528
ENSG00000010327.6	STAB1	chr3	+	52529354	protein_coding	KNOWN	ENSG00000010327.6_52550059_52550467	0.000183175	0.196968	0.0760807	0.594532	0.000211088	0.453967	-0.150903	0.685131
ENSG00000010327.6	STAB1	chr3	+	52529354	protein_coding	KNOWN	ENSG00000010327.6_52550558_52550603	0.000210555	0.102179	0.084609	0.706306	0.000235703	0.228767	-0.0297747	0.790666
ENSG00000010327.6	STAB1	chr3	+	52529354	protein_coding	KNOWN	ENSG00000010327.6_52550708_52551125	0.000324738	0.112122	0.191121	0.512667	0.000397848	0.274731	0.0537556	0.628088
ENSG00000010327.6	STAB1	chr3	+	52529354	protein_coding	KNOWN	ENSG00000010327.6_52551336_52551409	2.21545e-05	0.0610966	0.177304	0.496198	3.01577e-05	0.166335	0.0941363	0.675448
ENSG00000010327.6	STAB1	chr3	+	52529354	protein_coding	KNOWN	ENSG00000010327.6_52551566_52551640	3.65034e-05	0.15158	0.180069	0.484484	4.47252e-05	0.371443	-0.00565275	0.593607
ENSG00000010327.6	STAB1	chr3	+	52529354	protein_coding	KNOWN	ENSG00000010327.6_52551897_52552629	0.000663341	0.0712093	0.210071	0.567896	0.000780549	0.167583	0.12628	0.668239
ENSG00000010327.6	STAB1	chr3	+	52529354	protein_coding	KNOWN	ENSG00000010327.6_52552739_52552885	0.000106745	0.166404	0.146678	0.51186	0.00012938	0.40338	-0.0550121	0.6204
ENSG00000010327.6	STAB1	chr3	+	52529354	protein_coding	KNOWN	ENSG00000010327.6_52553280_52554306	1.95961e-05	0.145197	0.15339	0.486047	2.49742e-05	0.370093	-0.0316561	0.619441
ENSG00000010327.6	STAB1	chr3	+	52529354	protein_coding	KNOWN	ENSG00000010327.6_52554416_52554565	0.000617428	0.0771945	0.261705	0.501661	0.000734005	0.183539	0.169935	0.596379
ENSG00000010327.6	STAB1	chr3	+	52529354	protein_coding	KNOWN	ENSG00000010327.6_52554658_52555021	8.46963e-05	0.164063	0.175999	0.482547	0.00010295	0.398843	-0.0234219	0.586545
ENSG00000010327.6	STAB1	chr3	+	52529354	protein_coding	KNOWN	ENSG00000010327.6_52555377_52555526	0.00131113	0.14609	0.171363	0.478742	0.00164404	0.366366	-0.0118205	0.600299
ENSG00000010327.6	STAB1	chr3	+	52529354	protein_coding	KNOWN	ENSG00000010327.6_52555584_52556704	0.00017593	0.189094	0.166921	0.437421	0.000221683	0.47654	-0.071349	0.551178
ENSG00000010327.6	STAB1	chr3	+	52529354	protein_coding	KNOWN	ENSG00000010327.6_52556791_52556956	0.000465695	0.172144	0.17172	0.484769	0.000561688	0.415257	-0.0359085	0.584694
ENSG00000010327.6	STAB1	chr3	+	52529354	protein_coding	KNOWN	ENSG00000010327.6_52557041_52557150	0.00108464	0.186124	0.177365	0.492931	0.00126488	0.434106	-0.0396881	0.574843
ENSG00000010327.6	STAB1	chr3	+	52529354	protein_coding	KNOWN	ENSG00000010327.6_52557238_52557357	0.000867011	0.209017	0.188139	0.48007	0.00098738	0.476069	-0.0498954	0.546719
ENSG00000010327.6	STAB1	chr3	+	52529354	protein_coding	KNOWN	ENSG00000010327.6_52557443_52557772	0.000364517	0.191634	0.172788	0.457886	0.000443089	0.465882	-0.0601525	0.556583
ENSG00000010327.6	STAB1	chr3	+	52529354	protein_coding	KNOWN	ENSG00000010327.6_52557887_52558033	0.000695349	0.154337	0.101435	0.513134	0.000903518	0.401083	-0.0991068	0.666753
ENSG00000010327.6	STAB1	chr3	+	52529354	protein_coding	KNOWN	ENSG00000010327.6_52558116_52558229	0.00079508	0.141259	0.113676	0.573816	0.000958452	0.340571	-0.0566097	0.691723
ENSG00000010327.6	STAB1	chr3	+	52529354	protein_coding	KNOWN	ENSG00000010327.6_52558316_52558511	0.0019899	0.115402	0.0973645	0.545466	0.00261752	0.3036	-0.0544355	0.717509
ENSG00000010361.7	FUZ	chr19	-	50320633	protein_coding	KNOWN	ENSG00000010361.7_50310126_50310631	0.000508026	0.0217034	1.52454e-15	0.505732	0.000962274	0.0822186	-0.0411093	0.957928
ENSG00000010361.7	FUZ	chr19	-	50320633	protein_coding	KNOWN	ENSG00000010361.7_50311380_50311748	9.2441e-05	0.0346033	4.03103e-16	0.880073	0.000101054	0.0756547	-0.0378274	0.962072
[truncated: 63,536 more rows]

## Sheet: Skin
Gene	GeneName	Chr	Strand	TSS	Type	Status	Exon	TotalVarAge	HalfGenetics	TotalCommonEnv	TotalUniqEnv	PropAge	Heritability	PropCommonEnv	PropUniqEnv
ENSG00000000003.9	TSPAN6	chrX	-	99894988	protein_coding	KNOWN	ENSG00000000003.9_99883667_99884983	0.00912535	0.139767	0.0568357	0.632629	0.0108848	0.33343	-0.109879	0.754606
ENSG00000000003.9	TSPAN6	chrX	-	99894988	protein_coding	KNOWN	ENSG00000000003.9_99885756_99885863	0.00931109	0.0475822	0	0.792797	0.0109582	0.111999	-0.0559994	0.933042
ENSG00000000003.9	TSPAN6	chrX	-	99894988	protein_coding	KNOWN	ENSG00000000003.9_99887482_99887565	0.0151308	0.146544	0.0262416	0.707529	0.0168975	0.327309	-0.137413	0.790142
ENSG00000000003.9	TSPAN6	chrX	-	99894988	protein_coding	KNOWN	ENSG00000000003.9_99888402_99888536	0.0212672	4.31244e-14	0	0.793446	0.0261039	1.05864e-13	-5.2932e-14	0.973896
ENSG00000000003.9	TSPAN6	chrX	-	99894988	protein_coding	KNOWN	ENSG00000000003.9_99888928_99889026	0.0096771	0	0.0587555	0.799628	0.011148	0	0.0587555	0.921166
ENSG00000000003.9	TSPAN6	chrX	-	99894988	protein_coding	KNOWN	ENSG00000000003.9_99890175_99890249	0.0143361	0.140455	0.104764	0.69489	0.0150204	0.294317	-0.0423942	0.728056
ENSG00000000003.9	TSPAN6	chrX	-	99894988	protein_coding	KNOWN	ENSG00000000003.9_99890555_99890743	0.00446339	0.164298	2.99998e-13	0.72104	0.00501617	0.369291	-0.184646	0.810338
ENSG00000000003.9	TSPAN6	chrX	-	99894988	protein_coding	KNOWN	ENSG00000000003.9_99891188_99892101	0.000459106	1.45356e-14	1.66603e-15	0.873029	0.0005256	3.32817e-14	-1.49748e-14	0.999474
ENSG00000000005.5	TNMD	chrX	+	99839799	protein_coding	KNOWN	ENSG00000000005.5_99848621_99849032	0.00184596	0	0.122092	0.998648	0.00164439	0	0.122092	0.889596
ENSG00000000005.5	TNMD	chrX	+	99839799	protein_coding	KNOWN	ENSG00000000005.5_99849258_99849359	0.000356188	0	0.157305	1.24346	0.000254217	0	0.157305	0.887475
ENSG00000000005.5	TNMD	chrX	+	99839799	protein_coding	KNOWN	ENSG00000000005.5_99852501_99852654	0.0013072	4.46921e-12	0.290619	0.78372	0.00121527	8.30981e-12	0.290619	0.728604
ENSG00000000005.5	TNMD	chrX	+	99839799	protein_coding	KNOWN	ENSG00000000005.5_99854013_99854179	0.000264431	0	0.253074	0.782561	0.000255268	0	0.253074	0.755441
ENSG00000000005.5	TNMD	chrX	+	99839799	protein_coding	KNOWN	ENSG00000000005.5_99854505_99854882	0.000747061	0.0593342	0.127121	0.788727	0.000765487	0.121595	0.0663233	0.80818
ENSG00000000419.7	DPM1	chr20	-	49575092	protein_coding	KNOWN	ENSG00000000419.7_49551404_49551773	0.00119779	0.08486	0.0256185	0.472524	0.00205031	0.290517	-0.11964	0.808839
ENSG00000000419.7	DPM1	chr20	-	49575092	protein_coding	KNOWN	ENSG00000000419.7_49552685_49552799	0.00118671	2.05099e-14	0.00519741	0.5485	0.00213866	7.3925e-14	0.00519741	0.988495
ENSG00000000419.7	DPM1	chr20	-	49575092	protein_coding	KNOWN	ENSG00000000419.7_49557402_49557492	0.000692361	0.101681	0	0.604353	0.000979674	0.287752	-0.143876	0.855144
ENSG00000000419.7	DPM1	chr20	-	49575092	protein_coding	KNOWN	ENSG00000000419.7_49558568_49558663	0.00141644	0	0.0135136	0.72136	0.00192375	0	0.0135136	0.979723
ENSG00000000419.7	DPM1	chr20	-	49575092	protein_coding	KNOWN	ENSG00000000419.7_49562384_49562460	0.00531416	0.0866127	0.0568318	0.668878	0.00649941	0.211861	-0.0490987	0.818063
ENSG00000000419.7	DPM1	chr20	-	49575092	protein_coding	KNOWN	ENSG00000000419.7_49571723_49571822	0.0120125	0.090377	0	0.734582	0.0143523	0.215962	-0.107981	0.877667
ENSG00000000419.7	DPM1	chr20	-	49575092	protein_coding	KNOWN	ENSG00000000419.7_49574900_49575092	0.00675499	0.0605179	0	0.753919	0.00822583	0.14739	-0.0736951	0.918079
ENSG00000000457.8	SCYL3	chr1	-	169863408	protein_coding	KNOWN	ENSG00000000457.8_169821804_169822913	0.0038585	0	0.199947	0.491959	0.0055457	0	0.199947	0.707077
ENSG00000000457.8	SCYL3	chr1	-	169863408	protein_coding	KNOWN	ENSG00000000457.8_169823411_169824105	0.00311755	0.00852898	0.113234	0.538097	0.00470234	0.0257293	0.100369	0.811637
ENSG00000000457.8	SCYL3	chr1	-	169863408	protein_coding	KNOWN	ENSG00000000457.8_169828182_169828353	0.00352599	1.38272e-12	0.0671545	0.728367	0.00441275	3.46092e-12	0.0671545	0.911544
ENSG00000000457.8	SCYL3	chr1	-	169863408	protein_coding	KNOWN	ENSG00000000457.8_169831754_169831938	0.0100856	0	0.0511973	0.796978	0.0117512	0	0.0511973	0.928596
ENSG00000000457.8	SCYL3	chr1	-	169863408	protein_coding	KNOWN	ENSG00000000457.8_169833510_169833649	0.00424541	0.128708	6.59577e-14	1.10092	0.0034407	0.208624	-0.104312	0.892247
ENSG00000000457.8	SCYL3	chr1	-	169863408	protein_coding	KNOWN	ENSG00000000457.8_169838069_169838269	0.000404314	0	0.0528953	0.943974	0.00040542	0	0.0528953	0.946555
ENSG00000000457.8	SCYL3	chr1	-	169863408	protein_coding	KNOWN	ENSG00000000457.8_169839396_169839498	0.000897938	0	0.043564	1.22107	0.000709533	0	0.043564	0.964867
ENSG00000000457.8	SCYL3	chr1	-	169863408	protein_coding	KNOWN	ENSG00000000457.8_169847775_169847960	0.000564509	0.0088695	3.09295e-14	1.02626	0.000545052	0.0171276	-0.0085638	0.990891
ENSG00000000457.8	SCYL3	chr1	-	169863408	protein_coding	KNOWN	ENSG00000000457.8_169857817_169858031	0.00113762	1.36703e-05	0.0852094	0.785138	0.00130536	3.13719e-05	0.0851937	0.900906
ENSG00000000460.11	C1orf112	chr1	+	169631245	protein_coding	KNOWN	ENSG00000000460.11_169806068_169806253	0.00165319	0.00381689	0.0769141	1.08847	0.00141195	0.00651985	0.0736541	0.929637
ENSG00000000460.11	C1orf112	chr1	+	169631245	protein_coding	KNOWN	ENSG00000000460.11_169811558_169811680	0.00180784	0.179506	0.054323	1.19569	0.00126305	0.250826	-0.0710898	0.835371
ENSG00000000460.11	C1orf112	chr1	+	169631245	protein_coding	KNOWN	ENSG00000000460.11_169819406_169819486	0.0045865	2.9632e-14	0	1.23437	0.00370192	4.78339e-14	-2.3917e-14	0.996298
ENSG00000000460.11	C1orf112	chr1	+	169631245	protein_coding	KNOWN	ENSG00000000460.11_169820958_169821077	0.0003881	0	0	0.81759	0.000474463	0	0	0.999526
ENSG00000000460.11	C1orf112	chr1	+	169631245	protein_coding	KNOWN	ENSG00000000460.11_169821931_169823221	0.0061703	0	0.182252	0.53833	0.00849024	0	0.182252	0.740733
ENSG00000000938.7	FGR	chr1	-	27961788	protein_coding	KNOWN	ENSG00000000938.7_27938575_27939633	0.0275391	0.0283123	0.0297202	0.703728	0.0348905	0.0717403	-0.00614993	0.891585
ENSG00000000938.7	FGR	chr1	-	27961788	protein_coding	KNOWN	ENSG00000000938.7_27939730_27939861	0.0102871	0	0	0.915213	0.0111152	0	0	0.988885
ENSG00000000938.7	FGR	chr1	-	27961788	protein_coding	KNOWN	ENSG00000000938.7_27940941_27941094	0.0248049	0.0383666	0	0.910434	0.0254773	0.0788135	-0.0394067	0.935116
ENSG00000000938.7	FGR	chr1	-	27961788	protein_coding	KNOWN	ENSG00000000938.7_27941361_27941437	0.00985886	0.136671	2.26032e-14	1.18055	0.00742901	0.205973	-0.102986	0.889585
ENSG00000000938.7	FGR	chr1	-	27961788	protein_coding	KNOWN	ENSG00000000938.7_27941945_27942174	0.00723468	3.51787e-14	0.0727654	0.879778	0.00753787	7.33059e-14	0.0727654	0.916647
ENSG00000000938.7	FGR	chr1	-	27961788	protein_coding	KNOWN	ENSG00000000938.7_27942200_27942355	0.0135225	1.30388e-15	0.0408447	0.940975	0.0135858	2.61997e-15	0.0408447	0.945378
ENSG00000000938.7	FGR	chr1	-	27961788	protein_coding	KNOWN	ENSG00000000938.7_27943368_27943517	0.00732596	0.0220799	0.0289512	0.932651	0.00739243	0.0445604	0.00667098	0.941114
ENSG00000000938.7	FGR	chr1	-	27961788	protein_coding	KNOWN	ENSG00000000938.7_27943704_27943807	0.010212	0.102522	0.0761831	0.950343	0.00896375	0.17998	-0.0138068	0.834176
ENSG00000000938.7	FGR	chr1	-	27961788	protein_coding	KNOWN	ENSG00000000938.7_27948070_27948168	0.0146905	0	0	1.15028	0.0126101	0	0	0.98739
ENSG00000000938.7	FGR	chr1	-	27961788	protein_coding	KNOWN	ENSG00000000938.7_27949553_27949655	0.0118605	8.55075e-17	0	1.18999	0.00986857	1.42293e-16	-7.11466e-17	0.990131
ENSG00000000938.7	FGR	chr1	-	27961788	protein_coding	KNOWN	ENSG00000000938.7_27949895_27950573	0.00420687	0.129292	0	0.857208	0.00424634	0.261009	-0.130504	0.865249
ENSG00000000971.10	CFH	chr1	+	196621008	protein_coding	KNOWN	ENSG00000000971.10_196621008_196621305	0.00845683	0.108426	0.0329281	0.428801	0.0146157	0.374779	-0.154461	0.741086
ENSG00000000971.10	CFH	chr1	+	196621008	protein_coding	KNOWN	ENSG00000000971.10_196642108_196642537	0.00680251	0.0446834	0.111877	0.447226	0.0111409	0.146362	0.0386965	0.73245
ENSG00000000971.10	CFH	chr1	+	196621008	protein_coding	KNOWN	ENSG00000000971.10_196642987_196643092	0.0101909	0.111083	0.104896	0.499945	0.0140348	0.305964	-0.0480861	0.688521
ENSG00000000971.10	CFH	chr1	+	196621008	protein_coding	KNOWN	ENSG00000000971.10_196645119_196645195	0.00863002	0.0423621	0.108374	0.554241	0.0120935	0.118727	0.0490111	0.776675
ENSG00000000971.10	CFH	chr1	+	196621008	protein_coding	KNOWN	ENSG00000000971.10_196646118_196648923	0.00943323	0.107497	0.0770102	0.441743	0.0148395	0.33821	-0.0920948	0.69491
ENSG00000000971.10	CFH	chr1	+	196621008	protein_coding	KNOWN	ENSG00000000971.10_196654194_196654367	0.0102516	0.132456	0.114388	0.532452	0.0129841	0.335523	-0.0533736	0.674376
ENSG00000000971.10	CFH	chr1	+	196621008	protein_coding	KNOWN	ENSG00000000971.10_196658550_196658744	0.0105334	0.221202	0.087366	0.503744	0.0128012	0.537651	-0.18146	0.612198
ENSG00000000971.10	CFH	chr1	+	196621008	protein_coding	KNOWN	ENSG00000000971.10_196659193_196659369	0.00822969	0.14048	0.255118	0.531046	0.008803	0.300532	0.104852	0.568041
ENSG00000000971.10	CFH	chr1	+	196621008	protein_coding	KNOWN	ENSG00000000971.10_196670448_196670695	0.0023245	0.123733	0.103306	0.454271	0.00340021	0.361985	-0.0776862	0.664494
ENSG00000000971.10	CFH	chr1	+	196621008	protein_coding	KNOWN	ENSG00000000971.10_196682865_196683047	0.0065273	0.229197	0.0197902	0.34377	0.0108918	0.764902	-0.362661	0.573634
ENSG00000000971.10	CFH	chr1	+	196621008	protein_coding	KNOWN	ENSG00000000971.10_196684723_196684899	0.00589009	0.174252	0.0599658	0.298427	0.0109372	0.647135	-0.263602	0.554145
ENSG00000000971.10	CFH	chr1	+	196621008	protein_coding	KNOWN	ENSG00000000971.10_196694251_196694427	0.00325261	0.0323853	0.0794291	0.393395	0.00639695	0.127385	0.0157364	0.773696
ENSG00000000971.10	CFH	chr1	+	196621008	protein_coding	KNOWN	ENSG00000000971.10_196695600_196695782	0.00257675	0.0842792	0.0853863	0.342869	0.00500231	0.327227	-0.0782273	0.665621
ENSG00000000971.10	CFH	chr1	+	196621008	protein_coding	KNOWN	ENSG00000000971.10_196695891_196696070	0.00443198	0.100767	0.0667555	0.334754	0.00874661	0.397732	-0.13211	0.660644
ENSG00000000971.10	CFH	chr1	+	196621008	protein_coding	KNOWN	ENSG00000000971.10_196697476_196697652	0.00496323	0.0804184	0.0862189	0.383188	0.00894617	0.289907	-0.0587345	0.690692
ENSG00000000971.10	CFH	chr1	+	196621008	protein_coding	KNOWN	ENSG00000000971.10_196705954_196706136	0.00837645	0.061568	0.0896578	0.452596	0.0136826	0.201137	-0.0109109	0.739297
ENSG00000000971.10	CFH	chr1	+	196621008	protein_coding	KNOWN	ENSG00000000971.10_196706605_196706790	0.0104664	0.0561287	0.0798467	0.523688	0.0156185	0.167516	-0.00391129	0.781472
ENSG00000000971.10	CFH	chr1	+	196621008	protein_coding	KNOWN	ENSG00000000971.10_196709749_196711181	0.00318313	0.0777703	0.13729	0.507014	0.00438897	0.214463	0.0300583	0.699082
ENSG00000000971.10	CFH	chr1	+	196621008	protein_coding	KNOWN	ENSG00000000971.10_196712582_196712758	0.00494087	0.0704044	0.132148	0.56818	0.00636978	0.181531	0.0413823	0.732499
ENSG00000000971.10	CFH	chr1	+	196621008	protein_coding	KNOWN	ENSG00000000971.10_196714947_196715129	0.000303263	0.0894935	0.00501801	0.934746	0.000294556	0.173848	-0.0819059	0.907908
ENSG00000000971.10	CFH	chr1	+	196621008	protein_coding	KNOWN	ENSG00000000971.10_196716241_196716634	5.97877e-05	0.0934356	0.066991	0.467061	9.5272e-05	0.29778	-0.0818992	0.744264
ENSG00000001036.8	FUCA2	chr6	-	143832827	protein_coding	KNOWN	ENSG00000001036.8_143816614_143816984	0.0324653	0.277838	0.120768	0.419037	0.0381897	0.653653	-0.206059	0.492922
ENSG00000001036.8	FUCA2	chr6	-	143832827	protein_coding	KNOWN	ENSG00000001036.8_143817763_143818634	0.0219701	0.0544726	0.0842419	0.731768	0.0246177	0.122074	0.0232049	0.819952
ENSG00000001036.8	FUCA2	chr6	-	143832827	protein_coding	KNOWN	ENSG00000001036.8_143823069_143823259	0.0297103	0.0819362	0.177318	0.614631	0.0328801	0.181356	0.0866396	0.680206
ENSG00000001036.8	FUCA2	chr6	-	143832827	protein_coding	KNOWN	ENSG00000001036.8_143823492_143823702	0.0325236	0.0353765	0.181445	0.680854	0.0349641	0.0760621	0.143414	0.731944
ENSG00000001036.8	FUCA2	chr6	-	143832827	protein_coding	KNOWN	ENSG00000001036.8_143825050_143825389	0.0154777	1.24215e-14	0.182441	0.703312	0.0171739	2.75656e-14	0.182441	0.780391
ENSG00000001036.8	FUCA2	chr6	-	143832827	protein_coding	KNOWN	ENSG00000001036.8_143828374_143828561	0.00777053	0	0.097366	0.724143	0.00937022	0	0.097366	0.873219
ENSG00000001036.8	FUCA2	chr6	-	143832827	protein_coding	KNOWN	ENSG00000001036.8_143832548_143832827	0.0105996	0.214819	0.0792886	0.523043	0.0128053	0.519044	-0.180233	0.631885
ENSG00000001084.6	GCLC	chr6	-	53481768	protein_coding	KNOWN	ENSG00000001084.6_53362139_53363765	0.00110455	1.34497e-10	0.222765	0.479817	0.00156966	3.82265e-10	0.222765	0.681862
ENSG00000001084.6	GCLC	chr6	-	53481768	protein_coding	KNOWN	ENSG00000001084.6_53364843_53366148	0.000476463	0.0614989	0.109906	0.472522	0.000739386	0.190871	0.0144702	0.733271
ENSG00000001084.6	GCLC	chr6	-	53481768	protein_coding	KNOWN	ENSG00000001084.6_53370059_53370462	5.08163e-05	0.114645	0.0229194	0.668322	6.30524e-05	0.2845	-0.119331	0.829249
ENSG00000001084.6	GCLC	chr6	-	53481768	protein_coding	KNOWN	ENSG00000001084.6_53370601_53370693	0.000971671	0.113582	0	0.766507	0.00110284	0.257831	-0.128915	0.869982
ENSG00000001084.6	GCLC	chr6	-	53481768	protein_coding	KNOWN	ENSG00000001084.6_53371711_53371876	0.00517025	0	0.0676678	0.693372	0.00674782	0	0.0676678	0.904937
ENSG00000001084.6	GCLC	chr6	-	53481768	protein_coding	KNOWN	ENSG00000001084.6_53372278_53372416	0.00190521	1.61749e-14	0.090379	0.582116	0.00282505	4.79682e-14	0.090379	0.863161
ENSG00000001084.6	GCLC	chr6	-	53481768	protein_coding	KNOWN	ENSG00000001084.6_53373393_53373509	6.90963e-10	0.00628992	0.0230112	0.693799	9.55557e-10	0.0173971	0.0143127	0.959478
ENSG00000001084.6	GCLC	chr6	-	53481768	protein_coding	KNOWN	ENSG00000001084.6_53373974_53375246	6.49864e-05	0.142227	0.0946515	0.32449	0.000115751	0.506656	-0.158677	0.577967
ENSG00000001084.6	GCLC	chr6	-	53481768	protein_coding	KNOWN	ENSG00000001084.6_53377787_53379135	0.00468296	0.090104	0.028994	0.367697	0.00952832	0.366665	-0.154339	0.748146
ENSG00000001084.6	GCLC	chr6	-	53481768	protein_coding	KNOWN	ENSG00000001084.6_53379237_53379330	0.000236268	0.0355438	0.0403196	0.836703	0.000258838	0.0778785	0.00138037	0.916631
ENSG00000001084.6	GCLC	chr6	-	53481768	protein_coding	KNOWN	ENSG00000001084.6_53380907_53381020	0.00260419	0	0.111665	0.697916	0.0032064	0	0.111665	0.859307
ENSG00000001084.6	GCLC	chr6	-	53481768	protein_coding	KNOWN	ENSG00000001084.6_53385576_53385758	0.000764639	0	0.104643	0.639303	0.00102676	0	0.104643	0.858458
ENSG00000001084.6	GCLC	chr6	-	53481768	protein_coding	KNOWN	ENSG00000001084.6_53387213_53387577	0.000580801	0.101774	0	0.644341	0.000777829	0.272598	-0.136299	0.862923
ENSG00000001084.6	GCLC	chr6	-	53481768	protein_coding	KNOWN	ENSG00000001084.6_53409294_53409927	0.00580215	0.217059	0.00311616	0.743737	0.00598336	0.447675	-0.220722	0.766965
ENSG00000001167.10	NFYA	chr6	+	41040684	protein_coding	KNOWN	ENSG00000001167.10_41046768_41046903	0.00318848	0.0603173	3.83047e-14	0.957617	0.00312252	0.118139	-0.0590696	0.937808
ENSG00000001167.10	NFYA	chr6	+	41040684	protein_coding	KNOWN	ENSG00000001167.10_41051785_41051931	4.85725e-05	0.0579508	0	0.866216	5.25553e-05	0.125405	-0.0627027	0.937245
ENSG00000001167.10	NFYA	chr6	+	41040684	protein_coding	KNOWN	ENSG00000001167.10_41057318_41057449	0.000208325	0.123037	3.00399e-46	0.679752	0.000259435	0.306444	-0.153222	0.846518
ENSG00000001167.10	NFYA	chr6	+	41040684	protein_coding	KNOWN	ENSG00000001167.10_41057943_41058048	0.00266704	2.528e-14	0	0.981329	0.00271042	5.13823e-14	-2.56912e-14	0.99729
ENSG00000001167.10	NFYA	chr6	+	41040684	protein_coding	KNOWN	ENSG00000001167.10_41059267_41059433	0.000179441	0.00457308	0.0626572	0.591132	0.000272482	0.0138885	0.0557129	0.897638
ENSG00000001167.10	NFYA	chr6	+	41040684	protein_coding	KNOWN	ENSG00000001167.10_41060651_41060824	1.01214e-05	8.95202e-14	0.0922697	0.592552	1.47794e-05	2.61437e-13	0.0922697	0.865252
ENSG00000001167.10	NFYA	chr6	+	41040684	protein_coding	KNOWN	ENSG00000001167.10_41062135_41062236	0.0185319	0.165714	0	0.697365	0.0210205	0.375935	-0.187967	0.791012
ENSG00000001167.10	NFYA	chr6	+	41040684	protein_coding	KNOWN	ENSG00000001167.10_41065096_41067715	0.00398348	0.0342866	0.095154	0.360688	0.00806189	0.138781	0.0257636	0.729972
ENSG00000001460.12	C1orf201	chr1	-	24743424	protein_coding	KNOWN	ENSG00000001460.12_24683489_24685109	0.00377277	0.0723392	0.133991	0.594972	0.00468624	0.179708	0.0441366	0.739027
ENSG00000001460.12	C1orf201	chr1	-	24743424	protein_coding	KNOWN	ENSG00000001460.12_24687341_24687531	0.000990649	0.00539248	0.164699	0.815291	0.00100433	0.010934	0.159232	0.826554
ENSG00000001460.12	C1orf201	chr1	-	24743424	protein_coding	KNOWN	ENSG00000001460.12_24695194_24696329	0.00672546	0.093531	0	0.929977	0.00652809	0.181572	-0.0907862	0.902686
ENSG00000001460.12	C1orf201	chr1	-	24743424	protein_coding	KNOWN	ENSG00000001460.12_24700192_24700300	4.87565e-06	0	0.0393478	1.14397	4.12031e-06	0	0.0393478	0.966744
ENSG00000001460.12	C1orf201	chr1	-	24743424	protein_coding	KNOWN	ENSG00000001460.12_24705763_24706313	0.00116887	0	0	1.05185	0.00111001	0	0	0.99889
ENSG00000001460.12	C1orf201	chr1	-	24743424	protein_coding	KNOWN	ENSG00000001460.12_24717693_24718169	0.000235931	0.00832736	0.122523	1.28236	0.00016692	0.0117831	0.116631	0.907257
ENSG00000001460.12	C1orf201	chr1	-	24743424	protein_coding	KNOWN	ENSG00000001460.12_24727569_24727949	0.00426975	0	0.168937	0.908119	0.00394862	0	0.168937	0.83982
ENSG00000001460.12	C1orf201	chr1	-	24743424	protein_coding	KNOWN	ENSG00000001460.12_24740164_24743424	0.0153196	0.222533	4.44547e-16	0.678898	0.0167108	0.485482	-0.242741	0.740548
ENSG00000001461.11	NIPAL3	chr1	+	24742284	protein_coding	KNOWN	ENSG00000001461.11_24742284_24742394	0.00343378	0	0.072958	1.18913	0.00271333	0	0.072958	0.939636
ENSG00000001461.11	NIPAL3	chr1	+	24742284	protein_coding	KNOWN	ENSG00000001461.11_24745781_24746618	0.00107749	0.0319612	0	0.566341	0.00179768	0.106648	-0.0533238	0.944878
ENSG00000001461.11	NIPAL3	chr1	+	24742284	protein_coding	KNOWN	ENSG00000001461.11_24766662_24766730	0.00204268	0	0	1.12682	0.0018095	0	0	0.998191
ENSG00000001461.11	NIPAL3	chr1	+	24742284	protein_coding	KNOWN	ENSG00000001461.11_24768545_24768716	0.00128804	0.00407471	0	0.720658	0.00177411	0.0112248	-0.00561239	0.992614
ENSG00000001461.11	NIPAL3	chr1	+	24742284	protein_coding	KNOWN	ENSG00000001461.11_24771675_24771734	0.000326504	0	0.060889	1.30147	0.000239604	0	0.060889	0.955077
ENSG00000001461.11	NIPAL3	chr1	+	24742284	protein_coding	KNOWN	ENSG00000001461.11_24775971_24776116	0.00109885	0	0.048649	0.70057	0.00146451	0	0.048649	0.933698
ENSG00000001461.11	NIPAL3	chr1	+	24742284	protein_coding	KNOWN	ENSG00000001461.11_24779898_24779994	0.00537117	1.69781e-48	3.59247e-14	0.898117	0.00594493	3.75834e-48	3.59247e-14	0.994055
ENSG00000001461.11	NIPAL3	chr1	+	24742284	protein_coding	KNOWN	ENSG00000001461.11_24782628_24782763	0.007046	0	0	0.786671	0.00887722	0	0	0.991123
ENSG00000001461.11	NIPAL3	chr1	+	24742284	protein_coding	KNOWN	ENSG00000001461.11_24785378_24785466	0.00348845	0	0.00399202	1.02396	0.00338211	0	0.00399202	0.992748
ENSG00000001461.11	NIPAL3	chr1	+	24742284	protein_coding	KNOWN	ENSG00000001461.11_24786971_24787034	0.00439099	5.0927e-15	0	1.21216	0.00360938	8.37237e-15	-4.18618e-15	0.996391
ENSG00000001461.11	NIPAL3	chr1	+	24742284	protein_coding	KNOWN	ENSG00000001461.11_24790516_24792868	0.00998108	0.283949	0.0180166	0.543167	0.0116722	0.66412	-0.314043	0.635199
ENSG00000001461.11	NIPAL3	chr1	+	24742284	protein_coding	KNOWN	ENSG00000001461.11_24795476_24799466	0.00894638	0	0.098045	0.628688	0.0121607	0	0.098045	0.854568
ENSG00000001497.12	LAS1L	chrX	-	64754655	protein_coding	KNOWN	ENSG00000001497.12_64732462_64732781	0.0118153	0	0.0526666	0.65955	0.0163188	0	0.0526666	0.91094
ENSG00000001497.12	LAS1L	chrX	-	64754655	protein_coding	KNOWN	ENSG00000001497.12_64734703_64734853	0.00483533	0.0337174	0.127432	0.6072	0.00625378	0.0872168	0.083824	0.785323
ENSG00000001497.12	LAS1L	chrX	-	64754655	protein_coding	KNOWN	ENSG00000001497.12_64737867_64738345	0.018979	0.0565762	0.000908116	0.639983	0.0264905	0.157936	-0.0780597	0.893274
ENSG00000001497.12	LAS1L	chrX	-	64754655	protein_coding	KNOWN	ENSG00000001497.12_64740309_64743587	0.0059797	0.00823206	0.230377	0.586495	0.00719506	0.0198104	0.220472	0.705699
ENSG00000001497.12	LAS1L	chrX	-	64754655	protein_coding	KNOWN	ENSG00000001497.12_64743936_64744142	0.00830729	0.000911098	0.114838	0.774491	0.00924524	0.00202793	0.113824	0.861936
ENSG00000001497.12	LAS1L	chrX	-	64754655	protein_coding	KNOWN	ENSG00000001497.12_64744845_64744930	1.69593e-05	0	5.67391e-15	0.908214	1.86729e-05	0	5.67391e-15	0.999981
ENSG00000001497.12	LAS1L	chrX	-	64754655	protein_coding	KNOWN	ENSG00000001497.12_64748140_64748249	0.00107448	0.155479	0	0.63791	0.00135245	0.391406	-0.195703	0.802944
ENSG00000001497.12	LAS1L	chrX	-	64754655	protein_coding	KNOWN	ENSG00000001497.12_64749092_64749138	0.00282577	0.0872648	0.0428049	1.15123	0.00220054	0.135913	-0.0251515	0.896509
ENSG00000001497.12	LAS1L	chrX	-	64754655	protein_coding	KNOWN	ENSG00000001497.12_64749474_64749758	0.00389792	0.177198	0	0.693534	0.00445665	0.405195	-0.202597	0.792946
ENSG00000001497.12	LAS1L	chrX	-	64754655	protein_coding	KNOWN	ENSG00000001497.12_64751237_64751318	0.011917	0	0	0.955964	0.0123125	0	0	0.987688
ENSG00000001497.12	LAS1L	chrX	-	64754655	protein_coding	KNOWN	ENSG00000001497.12_64752441_64752510	0.0120368	0	0.00232028	0.929241	0.0127562	0	0.00232028	0.984785
ENSG00000001497.12	LAS1L	chrX	-	64754655	protein_coding	KNOWN	ENSG00000001497.12_64753490_64753615	0.00973681	0	0.027175	0.882345	0.010592	0	0.027175	0.959846
ENSG00000001497.12	LAS1L	chrX	-	64754655	protein_coding	KNOWN	ENSG00000001497.12_64754360_64754655	0.00894949	0	0	0.934454	0.00948638	0	0	0.990514
ENSG00000001561.5	ENPP4	chr6	+	46097701	protein_coding	KNOWN	ENSG00000001561.5_46107287_46108146	0.000608607	0.0601774	0	0.529776	0.00103055	0.203797	-0.101898	0.897071
ENSG00000001561.5	ENPP4	chr6	+	46097701	protein_coding	KNOWN	ENSG00000001561.5_46111013_46114435	0.000746129	0.0838055	0.022636	0.426383	0.00139837	0.314131	-0.134429	0.799113
ENSG00000001617.7	SEMA3F	chr3	+	50192478	protein_coding	KNOWN	ENSG00000001617.7_50192478_50193276	0.00666141	0.112423	0.020784	0.623887	0.00872191	0.294396	-0.126414	0.816867
ENSG00000001617.7	SEMA3F	chr3	+	50192478	protein_coding	KNOWN	ENSG00000001617.7_50197008_50197167	0.0106248	0.0847834	0.00723446	0.754014	0.0124026	0.19794	-0.0917356	0.880182
ENSG00000001617.7	SEMA3F	chr3	+	50192478	protein_coding	KNOWN	ENSG00000001617.7_50211226_50211389	0.00838685	3.41177e-13	0.0982921	0.793307	0.00931887	7.58183e-13	0.0982921	0.881466
ENSG00000001617.7	SEMA3F	chr3	+	50192478	protein_coding	KNOWN	ENSG00000001617.7_50211485_50211547	0.0108193	0.161044	0.0280386	0.747287	0.0114225	0.340046	-0.141984	0.788953
ENSG00000001617.7	SEMA3F	chr3	+	50192478	protein_coding	KNOWN	ENSG00000001617.7_50211646_50211783	0.0195967	3.50761e-13	0.0957317	0.75854	0.0224253	8.02776e-13	0.0957317	0.868025
ENSG00000001617.7	SEMA3F	chr3	+	50192478	protein_coding	KNOWN	ENSG00000001617.7_50212529_50212621	0.0131633	0.00475915	0	0.748059	0.0171849	0.0124263	-0.00621314	0.976602
ENSG00000001617.7	SEMA3F	chr3	+	50192478	protein_coding	KNOWN	ENSG00000001617.7_50214201_50214294	0.0132706	0.12071	0.0194516	0.799171	0.0139309	0.253431	-0.107264	0.838934
ENSG00000001617.7	SEMA3F	chr3	+	50192478	protein_coding	KNOWN	ENSG00000001617.7_50219717_50219836	0.0226635	0.119782	9.16675e-15	0.782491	0.0245027	0.259006	-0.129503	0.845994
ENSG00000001617.7	SEMA3F	chr3	+	50192478	protein_coding	KNOWN	ENSG00000001617.7_50220071_50220216	0.032179	0.189107	1.3619e-14	0.681257	0.0356538	0.419053	-0.209527	0.75482
ENSG00000001617.7	SEMA3F	chr3	+	50192478	protein_coding	KNOWN	ENSG00000001617.7_50220337_50220451	0.037124	0.137632	0	0.71103	0.0419108	0.310758	-0.155379	0.80271
ENSG00000001617.7	SEMA3F	chr3	+	50192478	protein_coding	KNOWN	ENSG00000001617.7_50220619_50220688	0.0158514	0.0983765	0	0.780833	0.0177099	0.219821	-0.10991	0.87238
ENSG00000001617.7	SEMA3F	chr3	+	50192478	protein_coding	KNOWN	ENSG00000001617.7_50220853_50221041	0.0247725	0.180046	0.0525968	0.615581	0.0283764	0.412478	-0.153642	0.705136
ENSG00000001617.7	SEMA3F	chr3	+	50192478	protein_coding	KNOWN	ENSG00000001617.7_50221705_50222247	0.0323646	0.166749	0.0577678	0.572059	0.0390433	0.402318	-0.143391	0.690109
ENSG00000001617.7	SEMA3F	chr3	+	50192478	protein_coding	KNOWN	ENSG00000001617.7_50222876_50222964	0.030609	0.133316	0.0774731	0.611366	0.0358939	0.312668	-0.0788612	0.716922
ENSG00000001617.7	SEMA3F	chr3	+	50192478	protein_coding	KNOWN	ENSG00000001617.7_50223099_50223140	0.0198061	0.0866265	0.058956	0.620044	0.0252168	0.220583	-0.0513355	0.78943
ENSG00000001617.7	SEMA3F	chr3	+	50192478	protein_coding	KNOWN	ENSG00000001617.7_50223322_50223479	0.029356	0.12684	0.0385899	0.589543	0.0374282	0.323436	-0.123128	0.751653
ENSG00000001617.7	SEMA3F	chr3	+	50192478	protein_coding	KNOWN	ENSG00000001617.7_50223714_50223781	0.0194164	0.0798005	0.0258272	0.595634	0.0269418	0.22146	-0.0849026	0.826491
ENSG00000001617.7	SEMA3F	chr3	+	50192478	protein_coding	KNOWN	ENSG00000001617.7_50224046_50224179	0.0224227	0.172528	5.08752e-13	0.494124	0.0325402	0.500753	-0.250377	0.717083
ENSG00000001617.7	SEMA3F	chr3	+	50192478	protein_coding	KNOWN	ENSG00000001617.7_50225138_50226508	0.0229669	0.0981488	0.0252277	0.489079	0.0361442	0.308925	-0.129235	0.769691
ENSG00000001626.8	CFTR	chr7	+	117105838	protein_coding	KNOWN	ENSG00000001626.8_117231988_117232711	0.000335939	0.111449	0	0.705872	0.000410856	0.272605	-0.136302	0.863287
ENSG00000001626.8	CFTR	chr7	+	117105838	protein_coding	KNOWN	ENSG00000001626.8_117251635_117251862	4.25468e-08	0.022925	0.166032	0.984347	3.62624e-08	0.0390777	0.146493	0.838953
ENSG00000001626.8	CFTR	chr7	+	117105838	protein_coding	KNOWN	ENSG00000001626.8_117267576_117267964	0.00034882	0.203281	0.0255025	0.760034	0.000352641	0.411014	-0.180005	0.768358
ENSG00000001626.8	CFTR	chr7	+	117105838	protein_coding	KNOWN	ENSG00000001626.8_117306962_117308719	9.40148e-06	0.181528	0.00207941	0.675569	1.09423e-05	0.422558	-0.209199	0.78629
ENSG00000001629.5	ANKIB1	chr7	+	91875548	protein_coding	KNOWN	ENSG00000001629.5_91936673_91936970	0.00011201	0	0.0120259	0.878189	0.000125808	0	0.0120259	0.986367
ENSG00000001629.5	ANKIB1	chr7	+	91875548	protein_coding	KNOWN	ENSG00000001629.5_92020480_92020658	9.99517e-05	0.120734	0	0.638017	0.000131715	0.318202	-0.159101	0.840767
ENSG00000001629.5	ANKIB1	chr7	+	91875548	protein_coding	KNOWN	ENSG00000001629.5_92025183_92025790	4.02216e-05	0.104958	0.0239186	0.5834	5.64659e-05	0.294695	-0.123429	0.819017
ENSG00000001629.5	ANKIB1	chr7	+	91875548	protein_coding	KNOWN	ENSG00000001629.5_92027037_92027173	0.000915295	0.112672	0.0288052	0.622291	0.00119696	0.294689	-0.11854	0.813789
ENSG00000001629.5	ANKIB1	chr7	+	91875548	protein_coding	KNOWN	ENSG00000001629.5_92027526_92030698	0.00464186	0.0198769	0.127687	0.296594	0.0103428	0.0885779	0.0833985	0.660859
ENSG00000001630.10	CYP51A1	chr7	-	91772266	protein_coding	KNOWN	ENSG00000001630.10_91741465_91743157	0.0310332	0.173985	0.0132975	0.401696	0.0500526	0.561232	-0.267318	0.647884
ENSG00000001630.10	CYP51A1	chr7	-	91772266	protein_coding	KNOWN	ENSG00000001630.10_91746358_91746762	0.0106707	0.0972529	0.0384392	0.689915	0.0127598	0.232585	-0.0778534	0.824983
ENSG00000001630.10	CYP51A1	chr7	-	91772266	protein_coding	KNOWN	ENSG00000001630.10_91752434_91752629	0.00650324	0.367164	0	0.699144	0.00606187	0.684489	-0.342244	0.651694
ENSG00000001630.10	CYP51A1	chr7	-	91772266	protein_coding	KNOWN	ENSG00000001630.10_91758194_91758370	0.00603829	0	0.104462	1.15686	0.00476448	0	0.104462	0.91281
ENSG00000001630.10	CYP51A1	chr7	-	91772266	protein_coding	KNOWN	ENSG00000001630.10_91763487_91763844	0.00386497	0.0999635	0	0.668082	0.00500702	0.259003	-0.129501	0.865492
ENSG00000001631.9	KRIT1	chr7	-	91875480	protein_coding	KNOWN	ENSG00000001631.9_91828283_91830118	0.00845331	0	0.185408	0.51885	0.0118608	0	0.185408	0.727995
ENSG00000001631.9	KRIT1	chr7	-	91875480	protein_coding	KNOWN	ENSG00000001631.9_91830621_91830869	0.00586398	0	0.150269	0.554725	0.00824916	0	0.150269	0.780359
ENSG00000001631.9	KRIT1	chr7	-	91875480	protein_coding	KNOWN	ENSG00000001631.9_91842509_91842715	0.0049967	0.015405	0.187357	0.463779	0.00744069	0.0458799	0.164417	0.690622
ENSG00000001631.9	KRIT1	chr7	-	91875480	protein_coding	KNOWN	ENSG00000001631.9_91843206_91843293	0.00545419	0.00845327	0.131968	0.562842	0.00769586	0.0238551	0.12004	0.79417
ENSG00000001631.9	KRIT1	chr7	-	91875480	protein_coding	KNOWN	ENSG00000001631.9_91843925_91844091	0.00711241	0.0326641	0.106276	0.483813	0.011292	0.103718	0.0544168	0.768122
ENSG00000001631.9	KRIT1	chr7	-	91875480	protein_coding	KNOWN	ENSG00000001631.9_91851216_91851367	0.0072227	0.0653512	0.101965	0.461239	0.0113604	0.205579	-0.000824834	0.725473
ENSG00000001631.9	KRIT1	chr7	-	91875480	protein_coding	KNOWN	ENSG00000001631.9_91852136_91852292	0.00279828	0.052719	0.096856	0.434392	0.00476899	0.179694	0.00700917	0.740316
ENSG00000001631.9	KRIT1	chr7	-	91875480	protein_coding	KNOWN	ENSG00000001631.9_91855034_91855141	0.00326378	0.0810783	0.0801024	0.398434	0.00579838	0.288084	-0.0639399	0.707851
ENSG00000001631.9	KRIT1	chr7	-	91875480	protein_coding	KNOWN	ENSG00000001631.9_91855840_91855996	0.00118513	0.0850623	0.0516446	0.447058	0.00202603	0.290836	-0.0937736	0.764267
ENSG00000001631.9	KRIT1	chr7	-	91875480	protein_coding	KNOWN	ENSG00000001631.9_91863763_91863906	0.000417792	0.201022	0	0.459162	0.000632441	0.608603	-0.304302	0.695066
ENSG00000001631.9	KRIT1	chr7	-	91875480	protein_coding	KNOWN	ENSG00000001631.9_91864122_91864237	0.00225237	0.154909	3.95204e-13	0.474878	0.00356365	0.490187	-0.245093	0.751343
ENSG00000001631.9	KRIT1	chr7	-	91875480	protein_coding	KNOWN	ENSG00000001631.9_91864717_91865856	1.41646e-06	0.115996	0.000379006	0.270508	3.66121e-06	0.599641	-0.299442	0.699196
ENSG00000001631.9	KRIT1	chr7	-	91875480	protein_coding	KNOWN	ENSG00000001631.9_91866981_91867073	1.26269e-05	0.210737	2.776e-14	0.69867	1.38846e-05	0.463454	-0.231727	0.768259
ENSG00000001631.9	KRIT1	chr7	-	91875480	protein_coding	KNOWN	ENSG00000001631.9_91870163_91870466	0.00239317	0.107656	0	0.566935	0.00353505	0.318045	-0.159022	0.837443
ENSG00000001631.9	KRIT1	chr7	-	91875480	protein_coding	KNOWN	ENSG00000001631.9_91871348_91871475	5.16626e-06	0.0647855	0	0.761012	6.25604e-06	0.156903	-0.0784515	0.921542
ENSG00000001631.9	KRIT1	chr7	-	91875480	protein_coding	KNOWN	ENSG00000001631.9_91874216_91874485	0.00397785	0.15463	0.0187832	0.670004	0.0046942	0.364955	-0.163694	0.790663
ENSG00000001631.9	KRIT1	chr7	-	91875480	protein_coding	KNOWN	ENSG00000001631.9_91874741_91875480	0.00129668	0.218987	0.0539432	0.521612	0.00162932	0.55033	-0.221222	0.655424
ENSG00000002016.11	RAD52	chr12	-	1100356	protein_coding	KNOWN	ENSG00000002016.11_1021243_1022618	0.0100771	1.92538e-14	0.301761	0.481344	0.0127047	4.85481e-14	0.301761	0.606852
ENSG00000002016.11	RAD52	chr12	-	1100356	protein_coding	KNOWN	ENSG00000002016.11_1023058_1023364	0.0030016	1.36481e-13	0.291204	0.582143	0.00342511	3.11476e-13	0.291204	0.664282
ENSG00000002016.11	RAD52	chr12	-	1100356	protein_coding	KNOWN	ENSG00000002016.11_1023577_1023698	0.00066766	0.113866	0.0147283	1.26457	0.00047901	0.163385	-0.066964	0.907262
ENSG00000002016.11	RAD52	chr12	-	1100356	protein_coding	KNOWN	ENSG00000002016.11_1025372_1025986	0.00406313	0.107988	0.0489268	0.639378	0.00507665	0.269851	-0.0859986	0.798867
ENSG00000002016.11	RAD52	chr12	-	1100356	protein_coding	KNOWN	ENSG00000002016.11_1035962_1036429	0.00414616	0.307677	0.0648393	0.590748	0.00428584	0.636084	-0.253203	0.610648
ENSG00000002016.11	RAD52	chr12	-	1100356	protein_coding	KNOWN	ENSG00000002016.11_1038930_1039310	0.000154389	0.0794185	0.0678251	0.876162	0.000150836	0.155181	-0.00976543	0.855995
ENSG00000002016.11	RAD52	chr12	-	1100356	protein_coding	KNOWN	ENSG00000002016.11_1085970_1086272	1.04297e-08	0.00417669	2.3985e-14	1.21377	8.56335e-09	0.00685858	-0.00342929	0.996571
ENSG00000002016.11	RAD52	chr12	-	1100356	protein_coding	KNOWN	ENSG00000002016.11_1098975_1099219	3.47235e-05	0	0	0.94287	3.68261e-05	0	0	0.999963
ENSG00000002330.8	BAD	chr11	-	64052176	protein_coding	KNOWN	ENSG00000002330.8_64037302_64037809	0.00631918	0.108611	0.040779	0.344323	0.0126376	0.434416	-0.176429	0.688602
ENSG00000002330.8	BAD	chr11	-	64052176	protein_coding	KNOWN	ENSG00000002330.8_64039085_64039340	0.00402742	0.0046955	0.0336728	0.476037	0.00776845	0.0181142	0.0246157	0.918223
ENSG00000002330.8	BAD	chr11	-	64052176	protein_coding	KNOWN	ENSG00000002330.8_64051654_64052176	0.000896965	0.141405	0.0271424	0.406196	0.0015582	0.491296	-0.218506	0.705642
ENSG00000002549.7	LAP3	chr4	+	17578815	protein_coding	KNOWN	ENSG00000002549.7_17578815_17579190	0.000971128	0.0151731	0.00982368	1.00828	0.000938966	0.0293411	-0.00484689	0.974892
ENSG00000002549.7	LAP3	chr4	+	17578815	protein_coding	KNOWN	ENSG00000002549.7_17581447_17581562	0.000641683	0.012235	0	0.82904	0.000762169	0.0290646	-0.0145323	0.984706
ENSG00000002549.7	LAP3	chr4	+	17578815	protein_coding	KNOWN	ENSG00000002549.7_17583383_17583775	0.000386196	0.0347888	0	1.33386	0.000282094	0.0508224	-0.0254112	0.974307
ENSG00000002549.7	LAP3	chr4	+	17578815	protein_coding	KNOWN	ENSG00000002549.7_17583911_17584312	0.00348728	3.07296e-14	0.0611512	0.768241	0.00418702	7.37913e-14	0.0611512	0.922392
ENSG00000002549.7	LAP3	chr4	+	17578815	protein_coding	KNOWN	ENSG00000002549.7_17585054_17585265	9.22989e-05	0.0394103	1.77629e-14	0.788736	0.00011144	0.0951664	-0.0475832	0.952305
ENSG00000002549.7	LAP3	chr4	+	17578815	protein_coding	KNOWN	ENSG00000002549.7_17586595_17587079	0.00023408	0.0554861	0	0.610063	0.000351586	0.166679	-0.0833395	0.916309
ENSG00000002549.7	LAP3	chr4	+	17578815	protein_coding	KNOWN	ENSG00000002549.7_17590442_17590600	3.66782e-06	0	0.079017	0.745519	4.44832e-06	0	0.079017	0.904164
ENSG00000002549.7	LAP3	chr4	+	17578815	protein_coding	KNOWN	ENSG00000002549.7_17597033_17597157	2.74539e-05	0.128442	0.00912844	0.659758	3.44311e-05	0.32217	-0.151957	0.827432
ENSG00000002549.7	LAP3	chr4	+	17578815	protein_coding	KNOWN	ENSG00000002549.7_17598669_17598757	2.97093e-05	0.0265774	0.0976289	0.730334	3.47652e-05	0.0622006	0.0665287	0.854622
ENSG00000002549.7	LAP3	chr4	+	17578815	protein_coding	KNOWN	ENSG00000002549.7_17600079_17600181	0.00122181	0.151081	0	0.665344	0.00149429	0.369551	-0.184776	0.81373
ENSG00000002549.7	LAP3	chr4	+	17578815	protein_coding	KNOWN	ENSG00000002549.7_17606211_17606290	1.69694e-08	0.0968199	0	0.762026	1.97584e-08	0.225465	-0.112732	0.887267
ENSG00000002549.7	LAP3	chr4	+	17578815	protein_coding	KNOWN	ENSG00000002549.7_17608452_17608561	0.000725585	0.177133	0	0.637876	0.000889487	0.43429	-0.217145	0.781965
ENSG00000002549.7	LAP3	chr4	+	17578815	protein_coding	KNOWN	ENSG00000002549.7_17609023_17609595	8.26892e-05	0.162919	2.0753e-14	0.518826	0.000121276	0.477889	-0.238945	0.760934
ENSG00000002587.5	HS3ST1	chr4	-	11431389	protein_coding	KNOWN	ENSG00000002587.5_11394774_11401737	0.000658619	0	0.120018	0.802481	0.000713441	0	0.120018	0.869278
ENSG00000002587.5	HS3ST1	chr4	-	11431389	protein_coding	KNOWN	ENSG00000002587.5_11430323_11431389	0.00315776	2.6647e-14	0	1.15602	0.00272414	4.59758e-14	-2.29879e-14	0.997276
ENSG00000002726.14	ABP1	chr7	+	150521715	protein_coding	KNOWN	ENSG00000002726.14_150553543_150555128	0.000295476	0.177488	0.230223	0.490223	0.000328953	0.395196	0.0326249	0.545766
ENSG00000002726.14	ABP1	chr7	+	150521715	protein_coding	KNOWN	ENSG00000002726.14_150555851_150556136	4.2352e-06	0.02463	0.323463	0.545367	4.7402e-06	0.0551337	0.295896	0.610396
ENSG00000002726.14	ABP1	chr7	+	150521715	protein_coding	KNOWN	ENSG00000002726.14_150557532_150557721	2.57309e-05	0.068416	0.270182	0.613843	2.7015e-05	0.143661	0.198351	0.644477
ENSG00000002726.14	ABP1	chr7	+	150521715	protein_coding	KNOWN	ENSG00000002726.14_150558031_150558592	0.00114577	0.122892	0.246336	0.560621	0.00123069	0.264002	0.114335	0.602174
ENSG00000002745.7	WNT16	chr7	+	120965421	protein_coding	KNOWN	ENSG00000002745.7_120969057_120969441	0.0161687	2.34673e-14	0.220182	0.731505	0.0167057	4.84933e-14	0.220182	0.7558
ENSG00000002745.7	WNT16	chr7	+	120965421	protein_coding	KNOWN	ENSG00000002745.7_120969621_120969871	0.00753003	0	0.19946	0.683056	0.00846026	0	0.19946	0.767439
ENSG00000002745.7	WNT16	chr7	+	120965421	protein_coding	KNOWN	ENSG00000002745.7_120971732_120972018	0.0126988	0.0666136	0.209967	0.624033	0.0139041	0.145873	0.137031	0.683264
ENSG00000002745.7	WNT16	chr7	+	120965421	protein_coding	KNOWN	ENSG00000002745.7_120978935_120981158	0.0179094	0.0493727	0.23209	0.482143	0.0229163	0.126351	0.168915	0.616933
ENSG00000002822.9	MAD1L1	chr7	-	2272878	protein_coding	KNOWN	ENSG00000002822.9_1855383_1855864	0.0103934	0.115999	0.0296458	0.471734	0.0165561	0.369556	-0.155132	0.751442
ENSG00000002822.9	MAD1L1	chr7	-	2272878	protein_coding	KNOWN	ENSG00000002822.9_1937836_1938026	0.00668107	0.0326164	0.0612271	0.593506	0.00962648	0.0939913	0.0142314	0.855158
ENSG00000002822.9	MAD1L1	chr7	-	2272878	protein_coding	KNOWN	ENSG00000002822.9_1976323_1976533	0.000855008	0.0920342	0.0577275	0.496069	0.00132214	0.284633	-0.0845891	0.767095
ENSG00000002822.9	MAD1L1	chr7	-	2272878	protein_coding	KNOWN	ENSG00000002822.9_1979724_1980185	0.0143898	1.61854e-14	0.18872	0.859466	0.0135424	3.04644e-14	0.18872	0.808852
ENSG00000002822.9	MAD1L1	chr7	-	2272878	protein_coding	KNOWN	ENSG00000002822.9_1997264_1997354	0.000253807	0.134524	0.113219	0.548202	0.000318774	0.337915	-0.0557381	0.688524
ENSG00000002822.9	MAD1L1	chr7	-	2272878	protein_coding	KNOWN	ENSG00000002822.9_2020088_2020176	0.000215212	0	0.0900737	0.841996	0.000230844	0	0.0900737	0.903153
ENSG00000002822.9	MAD1L1	chr7	-	2272878	protein_coding	KNOWN	ENSG00000002822.9_2041700_2041756	0.000872756	0.00748877	0.156836	1.09789	0.00069097	0.0118579	0.150907	0.869211
ENSG00000002822.9	MAD1L1	chr7	-	2272878	protein_coding	KNOWN	ENSG00000002822.9_2054137_2054277	0.000367377	0.0830265	0.0373922	0.668794	0.000465281	0.210306	-0.0677606	0.847025
ENSG00000002822.9	MAD1L1	chr7	-	2272878	protein_coding	KNOWN	ENSG00000002822.9_2108829_2108973	0.00215929	0.178169	3.53511e-14	0.589735	0.00280404	0.462739	-0.23137	0.765826
ENSG00000002822.9	MAD1L1	chr7	-	2272878	protein_coding	KNOWN	ENSG00000002822.9_2188787_2188873	0.00217273	0	0.067608	0.947623	0.00213556	0	0.067608	0.931413
ENSG00000002822.9	MAD1L1	chr7	-	2272878	protein_coding	KNOWN	ENSG00000002822.9_2255520_2255634	0.000235898	2.1319e-14	0.167249	0.69736	0.000272764	4.93013e-14	0.167249	0.806341
ENSG00000002822.9	MAD1L1	chr7	-	2272878	protein_coding	KNOWN	ENSG00000002822.9_2255792_2255922	0.00213963	0.017083	0.125154	0.738604	0.00242319	0.0386939	0.105807	0.836489
ENSG00000002822.9	MAD1L1	chr7	-	2272878	protein_coding	KNOWN	ENSG00000002822.9_2257597_2257678	0.000410391	0	0.0266174	0.847035	0.000469521	0	0.0266174	0.969078
ENSG00000002822.9	MAD1L1	chr7	-	2272878	protein_coding	KNOWN	ENSG00000002822.9_2258967_2259091	0.000237718	0.0448567	0.100309	0.75374	0.000264383	0.0997766	0.0504207	0.838287
ENSG00000002822.9	MAD1L1	chr7	-	2272878	protein_coding	KNOWN	ENSG00000002822.9_2262210_2262389	0.00214701	0.168223	0.049375	0.60083	0.00261647	0.410012	-0.155631	0.732206
ENSG00000002822.9	MAD1L1	chr7	-	2272878	protein_coding	KNOWN	ENSG00000002822.9_2265045_2265233	0.000411646	0.0320647	0.0710236	0.805598	0.000452807	0.0705418	0.0357527	0.886151
ENSG00000002822.9	MAD1L1	chr7	-	2272878	protein_coding	KNOWN	ENSG00000002822.9_2269619_2269778	0.00157808	0.0883454	0.0985061	0.746455	0.00168799	0.188998	0.0040073	0.798446
ENSG00000002822.9	MAD1L1	chr7	-	2272878	protein_coding	KNOWN	ENSG00000002822.9_2270184_2270399	0.00229456	0	0.0719004	0.778939	0.00268956	0	0.0719004	0.913032
ENSG00000002834.11	LASP1	chr17	+	37026256	protein_coding	KNOWN	ENSG00000002834.11_37026256_37026511	0.00207596	0.0154322	0.0485619	0.617957	0.00303491	0.0451216	0.026001	0.90341
ENSG00000002834.11	LASP1	chr17	+	37026256	protein_coding	KNOWN	ENSG00000002834.11_37034339_37034433	5.11264e-05	0	0.0605767	0.628671	7.41716e-05	0	0.0605767	0.912044
ENSG00000002834.11	LASP1	chr17	+	37026256	protein_coding	KNOWN	ENSG00000002834.11_37046673_37046757	0.00162941	0	0.0340855	0.703353	0.00220469	0	0.0340855	0.951676
ENSG00000002834.11	LASP1	chr17	+	37026256	protein_coding	KNOWN	ENSG00000002834.11_37054665_37054772	9.38e-07	5.13906e-15	0.0445813	0.629109	1.39233e-06	1.52564e-14	0.0445813	0.933824
ENSG00000002834.11	LASP1	chr17	+	37026256	protein_coding	KNOWN	ENSG00000002834.11_37070578_37070728	0.00126283	0.0332851	1.8637e-14	0.465924	0.00252328	0.133015	-0.0665074	0.930969
ENSG00000002834.11	LASP1	chr17	+	37026256	protein_coding	KNOWN	ENSG00000002834.11_37071296_37071399	0.0012844	3.94284e-15	0.00952197	0.480972	0.00261174	1.6035e-14	0.00952197	0.978026
ENSG00000002834.11	LASP1	chr17	+	37026256	protein_coding	KNOWN	ENSG00000002834.11_37074858_37078023	1.49955e-05	0.128642	0.200737	0.518644	1.76826e-05	0.303387	0.0490432	0.611581
ENSG00000002933.3	TMEM176A	chr7	+	150497491	protein_coding	KNOWN	ENSG00000002933.3_150497491_150498056	0.00921962	6.43734e-14	0.0812719	0.812076	0.0102149	1.42645e-13	0.0812719	0.89974
ENSG00000002933.3	TMEM176A	chr7	+	150497491	protein_coding	KNOWN	ENSG00000002933.3_150498622_150500920	0.00188258	0.0786003	0.270755	0.547699	0.00209423	0.174874	0.183318	0.609274
ENSG00000002933.3	TMEM176A	chr7	+	150497491	protein_coding	KNOWN	ENSG00000002933.3_150501450_150501769	0.00339124	0.132546	0.170655	0.627002	0.00363246	0.283948	0.0286808	0.671601
ENSG00000002933.3	TMEM176A	chr7	+	150497491	protein_coding	KNOWN	ENSG00000002933.3_150501915_150502208	0.00266138	0.168812	0.235533	0.464407	0.00305409	0.387445	0.0418111	0.532935
ENSG00000003056.3	M6PR	chr12	-	9102551	protein_coding	KNOWN	ENSG00000003056.3_9092959_9094536	0.00284105	0.129771	0.120895	0.444711	0.004069	0.37172	-0.0649644	0.636922
ENSG00000003056.3	M6PR	chr12	-	9102551	protein_coding	KNOWN	ENSG00000003056.3_9094775_9095138	0.00182331	0.0942766	0.0265168	0.65929	0.00233188	0.241146	-0.094056	0.843182
ENSG00000003056.3	M6PR	chr12	-	9102551	protein_coding	KNOWN	ENSG00000003056.3_9095892_9096180	0.00858901	0.0626769	0.0275376	0.691735	0.0108648	0.158568	-0.0517462	0.875017
ENSG00000003056.3	M6PR	chr12	-	9102551	protein_coding	KNOWN	ENSG00000003056.3_9096397_9096506	0.00797733	0	0	0.868637	0.00910016	0	0	0.9909
ENSG00000003056.3	M6PR	chr12	-	9102551	protein_coding	KNOWN	ENSG00000003056.3_9097833_9098180	0.000741121	0.0732141	0.00966691	0.726114	0.000915263	0.180834	-0.0807503	0.896729
ENSG00000003056.3	M6PR	chr12	-	9102551	protein_coding	KNOWN	ENSG00000003056.3_9098825_9099444	0.00447428	0.118218	0	0.613487	0.0060777	0.321167	-0.160583	0.833339
ENSG00000003056.3	M6PR	chr12	-	9102551	protein_coding	KNOWN	ENSG00000003056.3_9102084_9102551	0.00467953	0.0785498	5.09457e-14	0.756921	0.00556988	0.18699	-0.0934949	0.900935
ENSG00000003096.9	KLHL13	chrX	-	117251303	protein_coding	KNOWN	ENSG00000003096.9_117031776_117033358	0.000269378	0.0441901	0.0886639	0.687663	0.000328195	0.107678	0.0348251	0.83781
ENSG00000003096.9	KLHL13	chrX	-	117251303	protein_coding	KNOWN	ENSG00000003096.9_117043264_117044059	0.000156402	0	0	0.754632	0.000207213	0	0	0.999793
ENSG00000003137.4	CYP26B1	chr2	-	72375167	protein_coding	KNOWN	ENSG00000003137.4_72356367_72359748	0.00205173	0.321662	0.0156448	0.476627	0.00251442	0.788401	-0.378556	0.584112
ENSG00000003137.4	CYP26B1	chr2	-	72375167	protein_coding	KNOWN	ENSG00000003137.4_72360152_72360436	0.00084571	0.167018	0	0.413548	0.00145458	0.574525	-0.287262	0.711283
ENSG00000003137.4	CYP26B1	chr2	-	72375167	protein_coding	KNOWN	ENSG00000003137.4_72361890_72362045	0.000722664	0.203354	1.11108e-12	0.459516	0.00108902	0.612889	-0.306444	0.692467
ENSG00000003137.4	CYP26B1	chr2	-	72375167	protein_coding	KNOWN	ENSG00000003137.4_72362273_72362548	0.00122039	0.189298	0.00241497	0.452218	0.00189163	0.586834	-0.291002	0.700948
ENSG00000003137.4	CYP26B1	chr2	-	72375167	protein_coding	KNOWN	ENSG00000003137.4_72371118_72371544	0.000576002	0.161802	0	0.413648	0.000999958	0.561788	-0.280894	0.718106
ENSG00000003137.4	CYP26B1	chr2	-	72375167	protein_coding	KNOWN	ENSG00000003137.4_72374760_72375167	0.00106758	0.143459	0	0.443624	0.00181515	0.48783	-0.243915	0.75427
ENSG00000003147.13	ICA1	chr7	-	8302317	protein_coding	KNOWN	ENSG00000003147.13_8152814_8153674	0.00942373	0	0.170639	0.555065	0.0128192	0	0.170639	0.755059
ENSG00000003147.13	ICA1	chr7	-	8302317	protein_coding	KNOWN	ENSG00000003147.13_8167503_8167772	0.00665832	2.27659e-13	0.216889	0.55037	0.00860339	5.88328e-13	0.216889	0.711148
ENSG00000003147.13	ICA1	chr7	-	8302317	protein_coding	KNOWN	ENSG00000003147.13_8178615_8178677	0.00877	0	0.0777656	0.950675	0.00845537	0	0.0777656	0.916569
ENSG00000003147.13	ICA1	chr7	-	8302317	protein_coding	KNOWN	ENSG00000003147.13_8183505_8183602	0.0057329	1.63251e-15	0.0883829	0.73934	0.00687847	3.91744e-15	0.0883829	0.887078
ENSG00000003147.13	ICA1	chr7	-	8302317	protein_coding	KNOWN	ENSG00000003147.13_8196187_8197394	0.0171368	0	0.230935	0.479331	0.0235589	0	0.230935	0.658963
ENSG00000003147.13	ICA1	chr7	-	8302317	protein_coding	KNOWN	ENSG00000003147.13_8197961_8198282	0.00734148	0.0419216	0.105462	0.538093	0.0105965	0.121018	0.0449527	0.776673
ENSG00000003147.13	ICA1	chr7	-	8302317	protein_coding	KNOWN	ENSG00000003147.13_8257935_8258133	0.011667	0.0050307	0.149015	0.522457	0.0169537	0.0146205	0.141705	0.759198
ENSG00000003147.13	ICA1	chr7	-	8302317	protein_coding	KNOWN	ENSG00000003147.13_8260905_8261028	0.0139651	2.94314e-13	0.117958	0.624898	0.0184523	7.77762e-13	0.117958	0.825687
ENSG00000003147.13	ICA1	chr7	-	8302317	protein_coding	KNOWN	ENSG00000003147.13_8268231_8268303	0.00211587	0.013581	2.65868e-14	0.996602	0.00209017	0.026832	-0.013416	0.984494
ENSG00000003147.13	ICA1	chr7	-	8302317	protein_coding	KNOWN	ENSG00000003147.13_8272220_8272385	0.00088117	0	0.0198265	0.703002	0.00121757	0	0.0198265	0.971387
ENSG00000003147.13	ICA1	chr7	-	8302317	protein_coding	KNOWN	ENSG00000003147.13_8275540_8275635	0.00921507	0.10332	0	1.0457	0.00795616	0.178409	-0.0892046	0.902839
ENSG00000003249.7	DBNDD1	chr16	-	90086526	protein_coding	KNOWN	ENSG00000003249.7_90071273_90072900	0.00337298	0.00630236	0.19753	0.649922	0.00393521	0.0147058	0.190177	0.758256
ENSG00000003249.7	DBNDD1	chr16	-	90086526	protein_coding	KNOWN	ENSG00000003249.7_90075192_90075332	3.79769e-05	0	0.113311	1.38428	2.53581e-05	0	0.113311	0.924314
ENSG00000003249.7	DBNDD1	chr16	-	90086526	protein_coding	KNOWN	ENSG00000003249.7_90075692_90075838	0.000504452	0	0.0143074	1.44923	0.000344561	0	0.0143074	0.989883
ENSG00000003393.10	ALS2	chr2	-	202645912	protein_coding	KNOWN	ENSG00000003393.10_202565277_202566612	0.00499859	0	0.147366	0.478121	0.00792816	0	0.147366	0.758338
ENSG00000003393.10	ALS2	chr2	-	202645912	protein_coding	KNOWN	ENSG00000003393.10_202568845_202568941	0.00552844	0.134876	0.0156873	0.804151	0.00575734	0.280921	-0.124773	0.837445
ENSG00000003393.10	ALS2	chr2	-	202645912	protein_coding	KNOWN	ENSG00000003393.10_202569177_202569326	0.0050718	0	0.0108068	0.925082	0.00539003	0	0.0108068	0.983125
ENSG00000003393.10	ALS2	chr2	-	202645912	protein_coding	KNOWN	ENSG00000003393.10_202571569_202571745	0.000166063	0.0149539	0.0933474	0.798932	0.00018301	0.0329598	0.0768675	0.880463
ENSG00000003393.10	ALS2	chr2	-	202645912	protein_coding	KNOWN	ENSG00000003393.10_202572592_202572714	0.00257376	0.0662435	0.130074	0.748258	0.00271738	0.13988	0.0601342	0.790011
ENSG00000003393.10	ALS2	chr2	-	202645912	protein_coding	KNOWN	ENSG00000003393.10_202574604_202574761	7.87036e-05	0.175709	0.0494857	0.712686	8.39094e-05	0.374663	-0.137846	0.759826
ENSG00000003393.10	ALS2	chr2	-	202645912	protein_coding	KNOWN	ENSG00000003393.10_202575714_202575831	0.00181144	0.138166	0	1.12552	0.00143141	0.218359	-0.10918	0.889389
ENSG00000003393.10	ALS2	chr2	-	202645912	protein_coding	KNOWN	ENSG00000003393.10_202580395_202580562	0.00326521	0.113745	0	0.846089	0.00339032	0.236206	-0.118103	0.878507
[truncated: 65,255 more rows]

## Sheet: Blood
Gene	GeneName	Chr	Strand	TSS	Type	Status	Exon	TotalVarAge	HalfGenetics	TotalCommonEnv	TotalUniqEnv	PropAge	Heritability	PropCommonEnv	PropUniqEnv
[truncated: 65,535 more rows]

[truncated: 1 more sheets: LCLs]
